# Supplementary material for: 2-(4-Meth­oxy-1H-indol-3-yl)acetonitrile
Source: Acta Crystallogr Sect E Struct Rep Online. 2011 Dec 17;68(Pt 1):o143. doi: 10.1107/S1600536811053360 (PMC3254486; doi:10.1107/S1600536811053360)
Supplement: Supplementary file 2 [file e-68-0o143-Isup2.hkl]

# 
# h,k,l, Fc-squared, Fo-squared, sigma(Fo-squared) and status flag 
# 
data_I
_shelx_title ' LYH in P2(1)/c' 
_shelx_refln_list_code          4 
_shelx_F_calc_maximum      132.97 
_exptl_crystal_F_000       392.00 
_reflns_d_resolution_high  0.7707 
 
loop_ 
 _symmetry_equiv_pos_as_xyz 
 'x, y, z' 
 '-x, y+1/2, -z+1/2' 
 '-x, -y, -z' 
 'x, -y-1/2, z-1/2' 
 
_cell_length_a     8.3182 
_cell_length_b    13.0619 
_cell_length_c     9.3867 
_cell_angle_alpha  90.000 
_cell_angle_beta  101.533 
_cell_angle_gamma  90.000 
 
_shelx_F_squared_multiplier     1.000 
 
loop_ 
 _refln_index_h 
 _refln_index_k 
 _refln_index_l 
 _refln_F_squared_calc 
 _refln_F_squared_meas 
 _refln_F_squared_sigma 
 _refln_observed_status 
   2   0   0     1104.71     1146.10     57.50 o 
   3   0   0      141.98      160.20      8.35 o 
   4   0   0     1037.71     1111.22     81.45 o 
   5   0   0      240.41      282.29     59.60 o 
   6   0   0       14.02       20.75      2.26 o 
   7   0   0       43.55       40.99      4.36 o 
   8   0   0        8.53        8.30      2.87 o 
   9   0   0        6.93        7.83      3.22 o 
  10   0   0        3.20       11.96      4.56 o 
   2   1   0     1405.32     1377.31     44.81 o 
   3   1   0      338.04      399.65     18.81 o 
   4   1   0        9.26       16.95      1.12 o 
   5   1   0      123.05      118.26      6.60 o 
   6   1   0        7.83        6.90      0.94 o 
   7   1   0        0.48        2.48      1.22 o 
   8   1   0       11.51       12.60      1.88 o 
   9   1   0       10.99       14.76      3.91 o 
  10   1   0        0.27        0.33      1.39 o 
   0   2   0       30.24       29.83      0.98 o 
   1   2   0      542.49      611.27     11.73 o 
   2   2   0      399.20      434.61     10.90 o 
   3   2   0      160.53      173.57      6.28 o 
   4   2   0      112.46      127.98      6.70 o 
   5   2   0        6.37       11.82      0.92 o 
   6   2   0        1.28        0.33      0.41 o 
   7   2   0       39.41       41.41      4.04 o 
   8   2   0       24.22       38.60      4.23 o 
   9   2   0        3.23        3.94      1.64 o 
  10   2   0        3.10        0.94      1.50 o 
   1   3   0      903.64      896.04     20.21 o 
   2   3   0     2150.61     2268.95     88.08 o 
   3   3   0        2.68        0.32      0.26 o 
   4   3   0       39.86       37.34      1.74 o 
   5   3   0       17.61       13.42      0.93 o 
   6   3   0       26.91       28.87      2.60 o 
   7   3   0        5.71        5.00      1.16 o 
   8   3   0        1.06        1.51      0.92 o 
   9   3   0        6.78       12.65      2.35 o 
  10   3   0        0.00        0.03      1.05 o 
   0   4   0     7506.21     7863.62    589.58 o 
   1   4   0        0.21        0.72      0.16 o 
   2   4   0       94.09       72.35      1.54 o 
   3   4   0       26.70       21.22      0.83 o 
   4   4   0        0.53        0.00      0.18 o 
   5   4   0        4.71        3.15      0.85 o 
   6   4   0       73.39       72.83      5.77 o 
   7   4   0      108.37      118.49     10.02 o 
   8   4   0       13.52        8.34      1.71 o 
   9   4   0        3.09        7.35      1.91 o 
  10   4   0        3.18        4.31      2.31 o 
   1   5   0      117.86      130.27      4.41 o 
   2   5   0        4.13        0.58      0.21 o 
   3   5   0       18.42       32.79      1.69 o 
   4   5   0       81.25       81.29      4.06 o 
   5   5   0        5.14        6.58      0.88 o 
   6   5   0       14.17       19.99      2.16 o 
   7   5   0        0.38        3.28      1.03 o 
   8   5   0        1.28       -1.06      1.06 o 
   9   5   0        2.99        1.84      1.15 o 
  10   5   0        0.15        1.15      1.50 o 
   0   6   0      120.82       85.16      4.87 o 
   1   6   0      322.82      338.75     13.73 o 
   2   6   0        1.22        0.14      0.41 o 
   3   6   0      131.83      112.60      5.78 o 
   4   6   0        6.81        5.28      1.01 o 
   5   6   0       35.65       29.35      3.37 o 
   6   6   0        2.29        4.75      1.54 o 
   7   6   0        0.06        2.63      1.41 o 
   8   6   0        0.00       -0.27      0.88 o 
   9   6   0        1.29        0.82      1.07 o 
   1   7   0      177.73      200.83      8.98 o 
   2   7   0      623.05      799.57     50.49 o 
   3   7   0        0.04        2.24      0.59 o 
   4   7   0       63.04       54.79      3.31 o 
   5   7   0       96.02      102.39      9.89 o 
   6   7   0        0.31        1.90      1.70 o 
   7   7   0        2.45        3.25      1.44 o 
   8   7   0        1.91        5.14      1.82 o 
   9   7   0        1.38        3.82      1.88 o 
   0   8   0      131.45      162.98     11.30 o 
   1   8   0       32.01       38.44      2.07 o 
   2   8   0       78.06       92.63      5.66 o 
   3   8   0        0.13       -0.37      0.37 o 
   4   8   0       16.47       17.47      1.53 o 
   5   8   0       62.49       53.68      6.48 o 
   6   8   0       72.79       85.49     10.12 o 
   7   8   0        6.09        8.14      2.14 o 
   8   8   0        0.23        0.27      0.88 o 
   9   8   0        0.79        0.12      1.24 o 
   1   9   0       20.26       11.74      0.98 o 
   2   9   0       64.12       57.33      4.03 o 
   3   9   0       56.57       43.32      3.43 o 
   4   9   0        0.16        0.82      0.55 o 
   5   9   0        1.59        1.85      1.16 o 
   6   9   0        3.76        5.95      1.86 o 
   7   9   0        7.12       12.53      2.92 o 
   8   9   0        0.55        1.46      1.64 o 
   0  10   0       16.18       17.85      2.29 o 
   1  10   0       10.02       12.36      1.14 o 
   2  10   0        0.63        1.77      0.67 o 
   3  10   0       10.45       11.17      1.46 o 
   4  10   0       23.36       21.04      2.15 o 
   5  10   0       13.04       10.33      2.37 o 
   6  10   0        0.02        1.81      1.27 o 
   7  10   0        0.05       -0.15      1.19 o 
   8  10   0        0.02       -0.69      1.46 o 
   1  11   0       29.35       23.80      2.82 o 
   2  11   0       46.43       57.86      4.95 o 
   3  11   0        0.26       -0.08      0.41 o 
   4  11   0        7.69        4.40      1.63 o 
   5  11   0       32.12       32.93      4.95 o 
   6  11   0        0.00        1.44      1.43 o 
   7  11   0        0.38        1.59      1.29 o 
   8  11   0        0.20        0.68      1.30 o 
   0  12   0       50.49       54.75      7.07 o 
   1  12   0       14.57       14.05      2.42 o 
   2  12   0        0.00        1.32      0.99 o 
   3  12   0        0.72        1.17      0.82 o 
   4  12   0        8.60       12.38      2.81 o 
   5  12   0        0.58        0.93      1.36 o 
   6  12   0        0.08       -0.55      0.99 o 
   7  12   0        0.07        0.00      1.02 o 
   1  13   0        4.52        5.53      1.21 o 
   2  13   0        0.13        1.61      0.86 o 
   3  13   0        4.82        6.61      1.34 o 
   4  13   0        6.01        5.09      1.98 o 
   5  13   0        4.35        7.66      2.42 o 
   6  13   0        0.44       -0.50      1.20 o 
   0  14   0        7.83       11.32      3.72 o 
   1  14   0        2.20        2.19      1.17 o 
   2  14   0        9.22        7.00      1.71 o 
   3  14   0       19.09       19.58      3.64 o 
   4  14   0        0.14        0.47      1.07 o 
   5  14   0        1.40        4.07      2.10 o 
   1  15   0        1.18        0.54      0.88 o 
   2  15   0        0.20        1.54      1.29 o 
   3  15   0        0.00       -0.39      1.84 o 
   4  15   0        0.03        1.31      1.60 o 
   0  16   0        2.13        0.75      1.33 o 
   1  16   0        4.41        3.85      1.81 o 
   2  16   0        3.88        5.32      2.97 o 
   3  16   0        1.07        0.57      1.53 o 
 -10   1   1        0.00       -0.28      0.93 o 
  -9   1   1        0.33        0.29      1.10 o 
  -8   1   1       10.07       11.87      1.74 o 
  -7   1   1        3.12        0.30      0.48 o 
  -6   1   1        2.30        6.15      0.80 o 
  -5   1   1        9.43        4.98      0.70 o 
  -4   1   1       70.43       54.22      2.55 o 
  -3   1   1        7.48        9.28      4.85 o 
  -2   1   1       47.61       41.80      1.36 o 
  -1   1   1      547.86      510.61      9.81 o 
   1   1   1      130.02      136.42      2.61 o 
   2   1   1      588.86      510.41     13.53 o 
   3   1   1      163.36      217.23      8.44 o 
   4   1   1      468.33      485.58     31.43 o 
   5   1   1       37.49       34.71      2.00 o 
   6   1   1        4.41        0.72      0.51 o 
   7   1   1       13.55        6.82      1.13 o 
   8   1   1        0.37        1.25      1.08 o 
   9   1   1        0.03        0.47      1.11 o 
  10   1   1        0.12        1.12      1.26 o 
 -10   2   1        0.40       -0.52      1.55 o 
  -9   2   1        0.03        1.52      1.10 o 
  -8   2   1        0.64        1.94      0.92 o 
  -7   2   1        0.47       -0.07      0.45 o 
  -6   2   1       28.77       20.66      2.40 o 
  -5   2   1      207.42      239.43     12.56 o 
  -4   2   1      472.84      772.94    508.14 o 
  -3   2   1       21.83       16.19      0.75 o 
  -2   2   1        1.83        2.33      0.40 o 
  -1   2   1     1254.32     1094.50     27.07 o 
   0   2   1     1737.56     1766.32     54.84 o 
   1   2   1      432.67      407.14      9.80 o 
   2   2   1      119.09      125.88      4.97 o 
   3   2   1       25.12       18.01      1.19 o 
   4   2   1      102.32       70.03      2.70 o 
   5   2   1       14.30       18.02      1.02 o 
   6   2   1        2.88        6.61      1.11 o 
   7   2   1       11.46       23.73      3.48 o 
   8   2   1        0.36        0.49      0.84 o 
   9   2   1        0.58        2.44      1.41 o 
  10   2   1        0.06        0.66      1.35 o 
 -10   3   1        0.11        1.38      1.54 o 
  -9   3   1        0.37        1.71      0.99 o 
  -8   3   1        6.41        5.72      1.38 o 
  -7   3   1       13.61        6.60      1.03 o 
  -6   3   1       18.69       32.17      3.02 o 
  -5   3   1      133.16      126.21     12.44 o 
  -4   3   1        9.66        8.16      0.64 o 
  -3   3   1       48.53       35.94      1.38 o 
  -2   3   1       37.51       37.29      1.15 o 
  -1   3   1     5591.74     5602.82    205.94 o 
   0   3   1     1614.84     1611.43     69.28 o 
   1   3   1        1.30        1.60      0.22 o 
   2   3   1       29.35       28.38      0.82 o 
   3   3   1       31.46       44.22      2.59 o 
   4   3   1       28.98       31.25      2.11 o 
   5   3   1       23.74       19.18      1.76 o 
   6   3   1       13.47       10.19      1.55 o 
   7   3   1        1.55        7.36      1.50 o 
   8   3   1        0.71        1.32      0.78 o 
   9   3   1        0.00        0.29      0.91 o 
  10   3   1        0.47        1.60      1.73 o 
 -10   4   1        0.29       -0.38      1.29 o 
  -9   4   1        0.03       -0.08      0.87 o 
  -8   4   1        0.12        1.33      0.85 o 
  -7   4   1        1.05        0.76      0.63 o 
  -6   4   1      146.51      175.95     10.74 o 
  -5   4   1        3.75        3.98      0.84 o 
  -4   4   1       34.39       17.35      1.53 o 
  -3   4   1      165.12      196.27     15.88 o 
  -2   4   1      121.36      151.86     13.86 o 
  -1   4   1      103.30      105.35     10.27 o 
   0   4   1      228.38      206.96      8.33 o 
   1   4   1       18.43       17.54      0.70 o 
   2   4   1       78.52       69.04      2.11 o 
   3   4   1        9.50       25.17      1.46 o 
   4   4   1      404.34      510.81     30.12 o 
   5   4   1       19.02       21.72      1.91 o 
   6   4   1       20.29       30.00      2.84 o 
   7   4   1        1.26        1.87      1.09 o 
   8   4   1        2.61        4.74      1.22 o 
   9   4   1        0.30        0.01      1.00 o 
  10   4   1        0.30       -0.12      1.37 o 
 -10   5   1        0.26        0.76      1.47 o 
  -9   5   1        0.45        0.72      1.03 o 
  -8   5   1        4.77        8.94      2.21 o 
  -7   5   1       37.83       47.62      4.64 o 
  -6   5   1       12.20       10.91      1.03 o 
  -5   5   1        5.82        3.56      0.53 o 
  -4   5   1       14.04        9.95      0.69 o 
  -3   5   1        2.93        5.78      0.58 o 
  -2   5   1      216.12      240.45     11.57 o 
  -1   5   1       78.23       94.87      3.51 o 
   0   5   1      270.67      234.90     13.86 o 
   1   5   1       25.83       24.72      1.00 o 
   2   5   1      929.21      857.15     37.94 o 
   3   5   1       11.87       14.60      0.55 o 
   4   5   1       43.68       47.71      2.97 o 
   5   5   1        8.81        4.25      1.11 o 
   6   5   1       87.71       70.97      5.95 o 
   7   5   1       90.85       86.18      7.40 o 
   8   5   1        0.03        0.76      0.85 o 
   9   5   1        0.14        0.97      1.24 o 
 -10   6   1        0.38        0.55      1.69 o 
  -9   6   1        0.04        0.72      1.10 o 
  -8   6   1        0.07        1.41      1.17 o 
  -7   6   1       69.15       76.57      9.20 o 
  -6   6   1       50.24       61.57      6.53 o 
  -5   6   1        0.12       -0.08      0.48 o 
  -4   6   1      160.33      194.27     11.10 o 
  -3   6   1      136.90      142.52      7.86 o 
  -2   6   1        0.98        3.07      0.67 o 
  -1   6   1      213.62      222.78      9.41 o 
   0   6   1       34.10       46.95      2.02 o 
   1   6   1      109.14      136.67      5.54 o 
   2   6   1      521.89      550.06     23.92 o 
   3   6   1       31.03       18.92      0.83 o 
   4   6   1       56.89       44.37      2.78 o 
   5   6   1       37.58       33.25      2.56 o 
   6   6   1      123.59      115.61      8.93 o 
   7   6   1        8.74        8.10      1.97 o 
   8   6   1        1.30        0.96      0.96 o 
   9   6   1        0.52        0.61      0.99 o 
  -9   7   1        0.02        1.11      1.10 o 
  -8   7   1       11.35        8.29      2.39 o 
  -7   7   1       69.56       70.35      8.83 o 
  -6   7   1        2.58        2.64      1.25 o 
  -5   7   1       19.64       27.10      2.40 o 
  -4   7   1       16.50       15.20      1.36 o 
  -3   7   1       54.53       51.66      3.31 o 
  -2   7   1      370.09      372.66     22.70 o 
  -1   7   1       43.52       40.03      1.96 o 
   0   7   1       66.19       75.61      3.55 o 
   1   7   1       43.69       53.42      2.48 o 
   2   7   1       15.55       15.82      0.87 o 
   3   7   1       43.89       50.79      2.09 o 
   4   7   1        3.70        1.44      0.78 o 
   5   7   1       27.78       37.32      4.38 o 
   6   7   1        5.47        7.53      2.04 o 
   7   7   1        5.50        5.34      1.67 o 
   8   7   1        1.08        1.63      1.50 o 
   9   7   1        0.19        0.72      1.17 o 
  -9   8   1        0.38       -0.05      0.97 o 
  -8   8   1        3.20        7.52      2.38 o 
  -7   8   1        6.22        8.64      2.38 o 
  -6   8   1       25.72       30.97      4.37 o 
  -5   8   1       20.78       27.02      2.76 o 
  -4   8   1       21.63       18.98      1.73 o 
  -3   8   1      152.13      146.81      9.52 o 
  -2   8   1        7.42       11.30      1.31 o 
  -1   8   1       59.08       59.04      3.22 o 
   0   8   1       10.00       10.58      0.90 o 
   1   8   1        8.92       12.81      0.93 o 
   2   8   1       29.45       30.94      1.57 o 
   3   8   1       35.66       27.26      1.91 o 
   4   8   1       29.49       40.89      4.46 o 
   5   8   1       28.05       29.65      4.18 o 
   6   8   1       10.31        8.09      2.13 o 
   7   8   1        3.30        3.54      1.55 o 
   8   8   1        0.11        1.67      1.31 o 
   9   8   1        0.13        0.77      1.17 o 
  -9   9   1        0.56        0.27      0.99 o 
  -8   9   1        2.22        2.63      1.58 o 
  -7   9   1        0.39        0.62      1.09 o 
  -6   9   1        3.18        2.76      1.31 o 
  -5   9   1       21.65       18.27      3.15 o 
  -4   9   1       20.10       14.93      1.61 o 
  -3   9   1        8.78       10.19      1.41 o 
  -2   9   1        0.49        0.94      0.53 o 
  -1   9   1      239.21      247.69     13.81 o 
   0   9   1        2.82        3.18      0.67 o 
   1   9   1       39.63       41.26      2.41 o 
   2   9   1       39.24       47.14      3.30 o 
   3   9   1        0.42        0.92      0.45 o 
   4   9   1        0.92        0.51      0.77 o 
   5   9   1        3.40        6.99      2.08 o 
   6   9   1        2.60        7.47      2.14 o 
   7   9   1        6.64        8.24      2.45 o 
   8   9   1        1.11        1.89      1.49 o 
  -8  10   1        0.30       -0.71      1.28 o 
  -7  10   1        4.60        5.40      2.16 o 
  -6  10   1        1.18        0.22      1.16 o 
  -5  10   1        4.19        6.70      1.89 o 
  -4  10   1       16.21       18.80      2.07 o 
  -3  10   1       52.37       60.89      4.97 o 
  -2  10   1       18.58       29.56      2.79 o 
  -1  10   1       31.08       19.32      1.57 o 
   0  10   1       25.03       21.42      1.67 o 
   1  10   1       21.11       18.38      1.53 o 
   2  10   1        0.56        1.99      0.65 o 
   3  10   1        1.15        2.04      1.16 o 
   4  10   1        2.45        2.55      1.29 o 
   5  10   1        2.61        4.44      1.83 o 
   6  10   1        0.04        2.28      1.43 o 
   7  10   1        0.42        1.93      1.48 o 
   8  10   1        0.04        1.73      1.78 o 
  -8  11   1        0.13        1.02      1.28 o 
  -7  11   1        0.10        0.61      1.36 o 
  -6  11   1        3.42        5.45      1.92 o 
  -5  11   1        3.04        1.09      1.17 o 
  -4  11   1       42.65       35.90      3.72 o 
  -3  11   1        0.65        0.12      0.47 o 
  -2  11   1       22.75       23.61      2.56 o 
  -1  11   1        8.62        6.10      1.08 o 
   0  11   1       36.28       36.94      2.78 o 
   1  11   1       49.35       44.66      5.50 o 
   2  11   1       20.66       20.32      2.32 o 
   3  11   1        0.23        0.67      0.49 o 
   4  11   1       19.97       17.44      3.25 o 
   5  11   1        7.41        6.60      2.17 o 
   6  11   1        3.65        4.65      2.13 o 
   7  11   1        0.08        1.05      1.59 o 
  -7  12   1        0.06        0.32      1.59 o 
  -6  12   1        0.00        0.24      1.12 o 
  -5  12   1        1.41        3.39      1.55 o 
  -4  12   1        0.00        1.02      1.07 o 
  -3  12   1        0.96        1.12      0.71 o 
  -2  12   1        2.60        1.49      0.71 o 
  -1  12   1        4.78        3.11      1.25 o 
   0  12   1        0.07        2.19      1.69 o 
   1  12   1       28.22       34.10      4.19 o 
   2  12   1       21.10       28.67      3.14 o 
   3  12   1        0.24        0.93      1.06 o 
   4  12   1        5.67        9.36      2.30 o 
   5  12   1        9.10        9.71      2.87 o 
   6  12   1        2.35        4.46      2.01 o 
   7  12   1        0.50       -0.20      1.31 o 
  -6  13   1        3.32        4.17      1.82 o 
  -5  13   1        0.96        1.14      1.35 o 
  -4  13   1        0.84       -0.69      0.95 o 
  -3  13   1        1.07        1.09      0.73 o 
  -2  13   1        0.74        1.20      0.92 o 
  -1  13   1        1.79       -0.54      0.67 o 
   0  13   1       32.52       37.61      4.88 o 
   1  13   1       60.77       52.47      5.19 o 
   2  13   1       14.82       17.52      2.51 o 
   3  13   1        5.86        8.28      2.74 o 
   4  13   1       13.52       14.30      3.51 o 
   5  13   1        2.76        0.85      1.20 o 
   6  13   1        0.23        0.12      1.23 o 
  -6  14   1        0.66        3.17      1.92 o 
  -5  14   1        5.76        3.49      1.75 o 
  -4  14   1        0.51        0.72      1.20 o 
  -3  14   1        8.02       11.26      2.19 o 
  -2  14   1       32.63       37.91      4.78 o 
  -1  14   1       10.25       13.61      2.86 o 
   0  14   1        1.56        7.94      2.08 o 
   1  14   1        5.17        4.56      1.67 o 
   2  14   1        3.45        4.47      2.05 o 
   3  14   1        1.37        1.24      1.38 o 
   4  14   1        0.60        1.75      1.51 o 
   5  14   1        0.24       -0.16      1.36 o 
  -5  15   1        0.46        0.17      0.91 o 
  -4  15   1        0.11        1.67      1.51 o 
  -3  15   1        0.11        0.46      1.13 o 
  -2  15   1       10.12       10.47      2.63 o 
  -1  15   1       13.85       13.10      2.94 o 
   0  15   1        0.15        0.80      0.92 o 
   1  15   1        2.24        3.16      1.56 o 
   2  15   1        0.11       -0.16      1.18 o 
   3  15   1        0.01        0.21      1.37 o 
   4  15   1        0.80        1.83      1.82 o 
  -3  16   1        1.09        0.43      1.58 o 
  -2  16   1        3.38        5.14      2.86 o 
  -1  16   1        1.94        6.35      2.26 o 
   0  16   1        0.22        2.82      1.42 o 
   1  16   1        2.49        3.77      2.26 o 
   2  16   1        4.33        7.45      3.09 o 
   3  16   1        0.58        2.56      4.40 o 
 -10   0   2        2.98        4.68      2.76 o 
  -9   0   2        0.04        0.17      1.20 o 
  -8   0   2       15.36       20.18      3.11 o 
  -7   0   2       45.33       38.86      4.40 o 
  -6   0   2        0.01        1.12      0.76 o 
  -5   0   2      200.55      201.69     15.14 o 
  -4   0   2      443.32      522.73     34.12 o 
  -3   0   2      602.08      706.08     41.64 o 
  -2   0   2     1857.90     1917.10    106.96 o 
  -1   0   2      591.56      645.79     18.98 o 
   0   0   2       69.98       70.29      2.33 o 
   1   0   2        5.90        7.04      0.74 o 
   2   0   2      149.66      190.32      8.92 o 
   3   0   2      269.03      301.41     16.52 o 
   4   0   2       16.61       17.42      2.17 o 
   5   0   2      139.96      160.32     11.17 o 
   6   0   2       46.82       36.91      3.29 o 
   7   0   2       34.11       59.86      9.88 o 
   8   0   2        5.43       13.01      3.92 o 
   9   0   2        5.31        8.63      3.55 o 
  10   0   2        3.00        2.40      2.45 o 
 -10   1   2        0.30       -0.47      1.01 o 
  -9   1   2       17.32       21.47      3.21 o 
  -8   1   2        8.92       10.59      1.80 o 
  -7   1   2       35.89       32.91      3.26 o 
  -6   1   2       13.00       14.57      1.33 o 
  -5   1   2      127.24      160.44      9.07 o 
  -4   1   2       17.13       21.46     15.94 o 
  -3   1   2       29.40       31.22      1.39 o 
  -2   1   2      246.09      249.86    278.41 o 
  -1   1   2     1709.32     1662.77     42.62 o 
   0   1   2     1295.64      791.58    246.83 o 
   1   1   2      304.02      339.57     10.81 o 
   2   1   2     1590.98     1659.67     76.92 o 
   3   1   2      243.19      255.26     10.75 o 
   4   1   2        5.69        4.85      1.68 o 
   5   1   2       32.79       31.19      1.63 o 
   6   1   2       35.04       37.56      3.17 o 
   7   1   2        1.45        3.48      1.62 o 
   8   1   2        0.01        0.45      0.76 o 
   9   1   2        1.00        3.13      2.26 o 
  10   1   2        0.29        1.50      2.96 o 
 -10   2   2        1.76        3.55      2.29 o 
  -9   2   2        0.12        0.47      0.69 o 
  -8   2   2       46.48       37.51      4.36 o 
  -7   2   2      126.85      146.67     10.13 o 
  -6   2   2       41.47       26.91      2.09 o 
  -5   2   2       38.64       39.06     26.55 o 
  -4   2   2        9.85        5.01      0.52 o 
  -3   2   2      482.32      431.92     19.65 o 
  -2   2   2     1076.87     1097.54     43.16 o 
  -1   2   2    11051.36     9798.69    754.02 o 
   0   2   2    17682.05    10223.98   1126.88 o 
   1   2   2     2132.95     2187.13     93.61 o 
   2   2   2      200.45      232.58      7.71 o 
   3   2   2     1543.73     1658.01     67.91 o 
   4   2   2       42.98       38.10      2.05 o 
   5   2   2        1.77        1.32      0.81 o 
   6   2   2      108.65      122.75     11.76 o 
   7   2   2       11.52        9.53      1.49 o 
   8   2   2        1.25        0.49      0.88 o 
   9   2   2        2.10        0.46      0.86 o 
  10   2   2        3.35        2.96      4.54 o 
 -10   3   2        0.03       -1.29      1.48 o 
  -9   3   2        6.02        7.89      1.70 o 
  -8   3   2       50.53       60.52      6.62 o 
  -7   3   2        2.69        1.13      0.60 o 
  -6   3   2        1.44        1.29      0.66 o 
  -5   3   2        6.77        7.80      0.77 o 
  -4   3   2      136.72      120.99      5.40 o 
  -3   3   2       84.16      161.75      7.90 o 
  -2   3   2      474.39      483.51     25.98 o 
  -1   3   2     3567.50     3601.40    172.39 o 
   0   3   2      408.97      421.25     16.69 o 
   1   3   2      510.57      525.14     22.15 o 
   2   3   2       81.67       83.18      2.75 o 
   3   3   2      638.30      689.72     39.93 o 
   4   3   2       20.39       19.52      1.55 o 
   5   3   2        0.18        1.36      0.69 o 
   6   3   2        0.46        3.56      0.98 o 
   7   3   2        2.61        6.87      1.28 o 
   8   3   2        0.18        0.04      0.62 o 
   9   3   2        1.20        0.83      1.16 o 
 -10   4   2        0.41        0.23      1.13 o 
  -9   4   2        0.22        1.86      1.23 o 
  -8   4   2       11.03       11.88      1.83 o 
  -7   4   2       17.29       14.98      2.34 o 
  -6   4   2        0.03        1.46      1.20 o 
  -5   4   2       29.64       23.89      1.57 o 
  -4   4   2        0.56        0.12      0.33 o 
  -3   4   2       84.12      116.66      5.71 o 
  -2   4   2      317.44      348.75     14.29 o 
  -1   4   2     1421.40     1554.24     71.92 o 
   0   4   2      772.85      800.53     38.58 o 
   1   4   2       59.13       73.51      3.36 o 
   2   4   2       14.34       13.44      0.69 o 
   3   4   2       20.64       17.38      1.33 o 
   4   4   2      125.52       92.54      8.75 o 
   5   4   2        0.01        0.32      0.40 o 
   6   4   2        5.96        9.54      1.52 o 
   7   4   2        0.84        0.01      0.63 o 
   8   4   2        0.90        0.29      0.64 o 
   9   4   2        0.44        0.58      1.22 o 
 -10   5   2        0.21        1.44      1.63 o 
  -9   5   2        7.48       21.35      3.98 o 
  -8   5   2        5.94        8.28      2.15 o 
  -7   5   2        5.33        4.53      0.92 o 
  -6   5   2      141.30      137.58     12.56 o 
  -5   5   2       69.91       59.53      3.17 o 
  -4   5   2        5.46        3.50      0.57 o 
  -3   5   2      149.76      208.92      7.66 o 
  -2   5   2     1322.58     1444.89     66.61 o 
  -1   5   2       12.23        9.20      0.63 o 
   0   5   2       84.07       67.81      4.62 o 
   1   5   2       77.29       54.72      3.11 o 
   2   5   2      635.31      755.27     35.98 o 
   3   5   2       11.61       11.44      1.05 o 
   4   5   2       37.59       36.38      2.53 o 
   5   5   2        0.09        2.65      1.02 o 
   6   5   2       15.58       22.37      3.21 o 
   7   5   2        0.43        0.15      0.61 o 
   8   5   2        0.30        0.47      0.87 o 
   9   5   2        1.48        1.88      1.83 o 
 -10   6   2        0.04       -0.29      1.20 o 
  -9   6   2        0.78        2.58      1.58 o 
  -8   6   2        3.88        4.51      1.66 o 
  -7   6   2        9.18       13.06      2.64 o 
  -6   6   2       53.06       47.33      4.27 o 
  -5   6   2       11.97        8.66      1.76 o 
  -4   6   2       81.59       80.84      8.48 o 
  -3   6   2       25.58       17.43      1.89 o 
  -2   6   2      250.94      313.16     33.23 o 
  -1   6   2       60.55       75.88     11.79 o 
   0   6   2      277.37      337.44     20.52 o 
   1   6   2        4.64        5.52      0.53 o 
   2   6   2        4.13        3.87      0.43 o 
   3   6   2       10.92       12.23      1.05 o 
   4   6   2       21.95       27.55      2.19 o 
   5   6   2       23.71       28.15      2.52 o 
   6   6   2        0.03        1.27      0.80 o 
   7   6   2        3.58        3.91      1.36 o 
   8   6   2        0.12       -0.38      0.84 o 
   9   6   2        1.18        0.44      1.28 o 
  -9   7   2        5.93        7.91      2.50 o 
  -8   7   2        0.03        0.07      0.83 o 
  -7   7   2        2.83        3.78      1.49 o 
  -6   7   2        6.69        5.19      1.05 o 
  -5   7   2        0.02        0.00      0.46 o 
  -4   7   2       32.55       28.50      2.29 o 
  -3   7   2        1.85        4.21      0.69 o 
  -2   7   2        0.51        1.13      0.30 o 
  -1   7   2       26.55       21.45      1.38 o 
   0   7   2       19.11       12.58      1.15 o 
   1   7   2       14.75       19.67      1.20 o 
   2   7   2      236.12      207.22      9.94 o 
   3   7   2        2.04        2.95      0.73 o 
   4   7   2        3.76        6.52      0.91 o 
   5   7   2       70.76       75.10      5.86 o 
   6   7   2       39.59       47.49      5.78 o 
   7   7   2        5.95        3.77      1.58 o 
   8   7   2        0.45        0.76      1.12 o 
   9   7   2        0.00       -0.48      1.48 o 
  -9   8   2        0.74        3.23      2.09 o 
  -8   8   2        3.58        5.25      1.84 o 
  -7   8   2        0.85        4.17      1.61 o 
  -6   8   2       20.54       18.08      3.05 o 
  -5   8   2       34.21       25.99      2.55 o 
  -4   8   2       11.55       10.36      1.34 o 
  -3   8   2       42.10       43.52      3.77 o 
  -2   8   2       16.81       17.58      1.67 o 
  -1   8   2       43.09       54.47      3.19 o 
   0   8   2       25.59       18.33      1.56 o 
   1   8   2       39.67       54.33      3.06 o 
   2   8   2        0.97        0.88      0.52 o 
   3   8   2       14.44       12.58      0.82 o 
   4   8   2       25.36       25.47      3.17 o 
   5   8   2        0.87        1.66      1.06 o 
   6   8   2        3.60        4.19      1.58 o 
   7   8   2        0.06        2.23      1.36 o 
   8   8   2        0.06        0.20      1.12 o 
  -9   9   2        0.92        2.10      1.63 o 
  -8   9   2        0.33        0.85      1.25 o 
  -7   9   2        9.08       13.86      2.99 o 
  -6   9   2        0.10       -0.98      0.98 o 
  -5   9   2       46.35       40.49      3.71 o 
  -4   9   2        5.57        6.30      1.09 o 
  -3   9   2       20.86       37.82      3.83 o 
  -2   9   2      162.54      186.36     12.95 o 
  -1   9   2       13.09       21.21      1.61 o 
   0   9   2      216.16      217.70     14.75 o 
   1   9   2      101.52      107.66      6.20 o 
   2   9   2       45.20       63.03      3.61 o 
   3   9   2        1.32        2.09      0.46 o 
   4   9   2       75.48       68.30      7.50 o 
   5   9   2       64.20       68.59      8.63 o 
   6   9   2        0.06        0.31      0.99 o 
   7   9   2        1.21        0.25      1.19 o 
   8   9   2        1.57        2.58      1.72 o 
  -8  10   2        3.60        4.06      2.36 o 
  -7  10   2       10.36       10.92      2.61 o 
  -6  10   2        4.38        3.68      1.34 o 
  -5  10   2        8.98       12.03      1.70 o 
  -4  10   2       27.92       24.66      2.75 o 
  -3  10   2       11.76       16.55      2.00 o 
  -2  10   2       10.07       10.90      1.52 o 
  -1  10   2       34.78       32.75      2.42 o 
   0  10   2        1.11        1.29      0.53 o 
   1  10   2        1.41        4.79      0.71 o 
   2  10   2        0.63        0.10      0.42 o 
   3  10   2        0.03       -0.77      0.82 o 
   4  10   2        0.38        1.53      1.47 o 
   5  10   2       16.38       22.25      4.11 o 
   6  10   2        4.09        6.91      2.09 o 
   7  10   2        1.29        1.61      1.40 o 
   8  10   2        0.40       -0.94      1.39 o 
  -8  11   2        1.32        2.14      1.74 o 
  -7  11   2        2.56        3.22      1.74 o 
  -6  11   2        2.43        1.38      1.23 o 
  -5  11   2       11.98       12.31      2.72 o 
  -4  11   2       35.15       30.55      3.39 o 
  -3  11   2       37.37       35.07      3.57 o 
  -2  11   2       29.00       31.55      3.31 o 
  -1  11   2       23.02       28.05      3.02 o 
   0  11   2       44.60       46.98      3.55 o 
   1  11   2       24.99       20.54      1.87 o 
   2  11   2        4.28        2.88      1.04 o 
   3  11   2        0.41       -0.55      0.89 o 
   4  11   2        3.01        3.59      1.62 o 
   5  11   2        0.06        1.69      1.33 o 
   6  11   2        0.44       -0.12      0.91 o 
   7  11   2        0.11        0.52      1.47 o 
  -7  12   2        3.95        7.79      2.83 o 
  -6  12   2        0.17        0.25      1.24 o 
  -5  12   2        0.02        0.79      1.09 o 
  -4  12   2        0.04       -0.45      0.68 o 
  -3  12   2        9.72       10.71      1.90 o 
  -2  12   2        0.17        1.86      0.82 o 
  -1  12   2        0.09       -0.65      0.65 o 
   0  12   2        3.59        5.47      1.03 o 
   1  12   2        1.10        0.62      0.89 o 
   2  12   2       10.70        7.17      1.37 o 
   3  12   2        0.04        0.00      0.89 o 
   4  12   2       31.48       30.60      5.26 o 
   5  12   2        1.70        3.73      1.83 o 
   6  12   2        1.69        2.33      1.58 o 
  -6  13   2        0.13        0.98      1.41 o 
  -5  13   2        2.50        2.73      1.70 o 
  -4  13   2        0.12        0.75      0.77 o 
  -3  13   2        0.02        0.01      0.65 o 
  -2  13   2       13.29       12.58      2.13 o 
  -1  13   2        3.35        2.06      0.76 o 
   0  13   2        1.39       -0.30      0.73 o 
   1  13   2        0.37        0.69      0.83 o 
   2  13   2        1.44        2.00      0.98 o 
   3  13   2        1.02        2.52      1.49 o 
   4  13   2        0.44       -0.01      0.96 o 
   5  13   2        0.19       -0.37      1.18 o 
   6  13   2        0.93        0.19      1.42 o 
  -6  14   2        0.56        0.94      1.39 o 
  -5  14   2        0.25        1.14      1.30 o 
  -4  14   2        0.00        0.12      1.04 o 
  -3  14   2        0.46        1.05      0.95 o 
  -2  14   2        0.91        0.08      0.76 o 
  -1  14   2        4.31        6.42      1.80 o 
   0  14   2        1.12        0.95      0.94 o 
   1  14   2       11.72       11.80      2.35 o 
   2  14   2        1.08        2.00      1.34 o 
   3  14   2        0.01       -0.62      1.08 o 
   4  14   2        0.00       -0.34      1.17 o 
   5  14   2        0.58        0.75      1.45 o 
  -4  15   2        0.76       -0.13      0.99 o 
  -3  15   2        2.33        0.46      1.11 o 
  -2  15   2        0.60        0.99      1.18 o 
  -1  15   2        1.60        1.19      1.18 o 
   0  15   2        0.68        0.83      1.07 o 
   1  15   2        1.83        1.10      1.35 o 
   2  15   2        5.46        5.56      2.32 o 
   3  15   2        2.21        0.77      1.53 o 
   4  15   2        0.80       -0.36      1.45 o 
  -3  16   2        2.06        1.17      1.99 o 
  -2  16   2        1.18        1.88      1.98 o 
  -1  16   2        1.95        1.37      1.31 o 
   0  16   2        2.29        2.23      1.41 o 
   1  16   2        0.58        2.09      1.88 o 
   2  16   2        2.80        2.59      1.78 o 
 -10   1   3        0.02       -0.37      0.88 o 
  -9   1   3        3.74        4.78      1.23 o 
  -8   1   3        9.20        7.31      1.52 o 
  -7   1   3        1.92       10.15      1.54 o 
  -6   1   3        2.37        1.73      0.56 o 
  -5   1   3        6.86       24.53     17.97 o 
  -4   1   3        5.12        5.56      0.58 o 
  -3   1   3       65.01       76.51     82.63 o 
  -2   1   3       99.72      118.95      3.60 o 
  -1   1   3        0.76        1.34      0.33 o 
   0   1   3      391.62      422.96     14.44 o 
   1   1   3       46.59       28.02      1.30 o 
   2   1   3       34.75       24.30      1.13 o 
   3   1   3       24.03       51.62      2.72 o 
   4   1   3        2.46        2.14      0.91 o 
   5   1   3       16.56       17.66      1.22 o 
   6   1   3        1.35        2.61      0.72 o 
   7   1   3        1.55        5.55      1.62 o 
   8   1   3        0.14        0.71      0.99 o 
   9   1   3        0.02        2.10      2.31 o 
 -10   2   3        0.42       -0.76      1.23 o 
  -9   2   3        0.50        0.52      0.71 o 
  -8   2   3        9.20        7.95      1.45 o 
  -7   2   3       35.96       37.00      3.14 o 
  -6   2   3       60.12       68.14      5.35 o 
  -5   2   3        1.79        3.88      0.59 o 
  -4   2   3        5.20        7.22      0.72 o 
  -3   2   3      210.69      228.97      9.04 o 
  -2   2   3      392.22      455.63    331.11 o 
  -1   2   3      481.87      550.33     14.33 o 
   0   2   3       20.09       23.70      0.87 o 
   1   2   3      163.99      155.63      5.94 o 
   2   2   3       13.65       18.35      0.91 o 
   3   2   3        3.23        2.81      0.56 o 
   4   2   3       10.80        3.70      0.34 o 
   5   2   3      100.39      118.97     10.59 o 
   6   2   3       10.39       14.29      1.70 o 
   7   2   3        0.96        6.38      1.20 o 
   8   2   3        0.00        0.41      0.90 o 
   9   2   3        0.37        0.04      0.97 o 
 -10   3   3        0.00        1.44      1.27 o 
  -9   3   3        0.00        0.37      0.73 o 
  -8   3   3       10.37       13.76      1.84 o 
  -7   3   3       62.04       74.99      5.32 o 
  -6   3   3       47.09       43.54      3.07 o 
  -5   3   3        2.32        2.99      0.53 o 
  -4   3   3      239.20      243.78     13.01 o 
  -3   3   3        2.97        9.67      0.63 o 
  -2   3   3       78.05       77.97      2.81 o 
  -1   3   3      436.99      367.27     18.24 o 
   0   3   3        6.92       11.61      8.16 o 
   1   3   3      723.14      794.95    550.46 o 
   2   3   3       26.65       23.44      1.17 o 
   3   3   3      343.46      403.89     17.86 o 
   4   3   3       34.68       47.62      3.44 o 
   5   3   3      184.90      160.06     11.11 o 
   6   3   3       77.17       61.88      5.50 o 
   7   3   3       15.00        7.66      1.49 o 
   8   3   3        0.63        0.18      0.83 o 
   9   3   3        0.48        0.50      1.24 o 
 -10   4   3        0.03        0.06      1.16 o 
  -9   4   3        1.61        0.14      1.00 o 
  -8   4   3        3.18        1.88      0.68 o 
  -7   4   3       14.14       16.20      1.63 o 
  -6   4   3       41.75       31.56      2.52 o 
  -5   4   3      144.95      163.29      8.95 o 
  -4   4   3       17.61       29.53      1.95 o 
  -3   4   3        8.02       16.82      1.33 o 
  -2   4   3      312.93      295.46     12.54 o 
  -1   4   3      807.93      769.65     39.39 o 
   0   4   3        9.34       14.92      0.91 o 
   1   4   3       82.67      106.05      4.42 o 
   2   4   3      271.62      316.92     14.93 o 
   3   4   3       18.78       13.83      1.64 o 
   4   4   3      114.77       97.28      6.32 o 
   5   4   3       29.77       35.09      3.04 o 
   6   4   3       10.67       10.35      1.58 o 
   7   4   3        1.07        0.08      0.73 o 
   8   4   3        0.22       -0.29      0.84 o 
   9   4   3        0.32       -0.24      1.14 o 
 -10   5   3        0.40       -0.04      1.22 o 
  -9   5   3        2.59        1.32      1.18 o 
  -8   5   3       11.91        9.66      2.36 o 
  -7   5   3        1.71        4.65      3.21 o 
  -6   5   3       37.45       38.38      2.92 o 
  -5   5   3       34.55       34.10      2.19 o 
  -4   5   3       61.52       61.63      3.44 o 
  -3   5   3        4.67        2.12      0.31 o 
  -2   5   3       75.63       74.83      3.47 o 
  -1   5   3     1683.95     1731.12     95.57 o 
   0   5   3      272.38      338.35     15.80 o 
   1   5   3        5.69        8.12      0.61 o 
   2   5   3       58.98       63.28      7.11 o 
   3   5   3       75.43       91.64      5.83 o 
   4   5   3       18.35       13.76      1.57 o 
   5   5   3        3.13        6.33      1.12 o 
   6   5   3        9.23       10.36      2.03 o 
   7   5   3        0.37        0.94      0.71 o 
   8   5   3        0.63        0.66      0.99 o 
   9   5   3        0.34        0.52      1.53 o 
 -10   6   3        0.79        1.46      1.40 o 
  -9   6   3        1.59        1.56      1.30 o 
  -8   6   3        1.95        3.36      1.43 o 
  -7   6   3        0.11       -0.71      0.71 o 
  -6   6   3        3.43        6.22      1.16 o 
  -5   6   3       28.84       35.24      3.00 o 
  -4   6   3       59.57       56.22      3.02 o 
  -3   6   3       42.54       56.77      2.80 o 
  -2   6   3      594.09      619.89     32.32 o 
  -1   6   3      188.96      219.19     10.67 o 
   0   6   3        3.08        0.77      0.28 o 
   1   6   3       79.59       97.60      9.50 o 
   2   6   3        3.48        6.15      0.71 o 
   3   6   3       15.07       27.30      2.18 o 
   4   6   3       75.75       84.17      6.03 o 
   5   6   3        0.73        1.70      0.70 o 
   6   6   3        0.87        2.30      0.83 o 
   7   6   3        4.29        8.37      1.94 o 
   8   6   3        0.83        1.06      1.13 o 
   9   6   3        1.18       -0.28      1.66 o 
  -9   7   3        0.69        1.54      1.32 o 
  -8   7   3        3.53        4.08      1.73 o 
  -7   7   3        0.99        1.09      1.06 o 
  -6   7   3       18.66       20.21      2.48 o 
  -5   7   3       35.75       25.84      2.61 o 
  -4   7   3       48.56       49.49      3.78 o 
  -3   7   3        3.14        5.71      0.86 o 
  -2   7   3        0.90        1.24      0.34 o 
  -1   7   3      192.86      202.36     10.58 o 
   0   7   3       14.99       16.60      1.82 o 
   1   7   3       26.63       31.88      2.28 o 
   2   7   3       25.82       29.57      1.84 o 
   3   7   3        0.29       -0.36      0.42 o 
   4   7   3        5.72        8.77      1.27 o 
   5   7   3       12.68        9.85      1.94 o 
   6   7   3        2.38        2.93      1.33 o 
   7   7   3        4.13        2.38      1.22 o 
   8   7   3        2.31        5.08      2.04 o 
  -9   8   3        0.02        0.39      0.95 o 
  -8   8   3        7.04        4.93      1.99 o 
  -7   8   3       22.27       29.22      4.48 o 
  -6   8   3       12.33       11.78      1.59 o 
  -5   8   3       57.79       60.58      8.35 o 
  -4   8   3        0.47        0.04      0.56 o 
  -3   8   3       28.99       47.40      5.30 o 
  -2   8   3       56.31       35.57      2.41 o 
  -1   8   3       90.71       83.28      4.65 o 
   0   8   3       68.56       80.24      5.38 o 
   1   8   3        0.41        1.22      0.45 o 
   2   8   3        0.51        0.30      0.29 o 
   3   8   3        0.23        0.87      0.47 o 
   4   8   3       47.87       52.64      4.43 o 
   5   8   3        2.43        5.13      1.61 o 
   6   8   3        0.54        2.42      1.35 o 
   7   8   3        0.07        1.28      1.17 o 
   8   8   3        0.48        0.03      1.00 o 
  -9   9   3        0.38       -0.06      1.76 o 
  -8   9   3        7.88        6.23      2.31 o 
  -7   9   3        8.46        7.89      2.25 o 
  -6   9   3        0.00       -0.43      0.57 o 
  -5   9   3        1.76       -0.27      0.64 o 
  -4   9   3       84.68       82.92      6.85 o 
  -3   9   3        9.75        6.42      1.39 o 
  -2   9   3       30.05       18.12      1.94 o 
  -1   9   3       19.64       25.93      1.93 o 
   0   9   3       39.20       42.39      3.37 o 
   1   9   3        3.46        1.68      0.78 o 
   2   9   3       13.60       10.36      0.97 o 
   3   9   3        5.10        3.56      0.72 o 
   4   9   3        1.72        0.39      0.85 o 
   5   9   3       14.48       16.15      2.97 o 
   6   9   3        0.16        0.65      1.36 o 
   7   9   3        1.86        1.48      1.37 o 
   8   9   3        0.06       -0.33      2.09 o 
  -8  10   3        8.10        8.55      3.83 o 
  -7  10   3        2.01        3.26      1.54 o 
  -6  10   3        0.17       -0.21      0.91 o 
  -5  10   3        2.51        5.02      1.31 o 
  -4  10   3       25.54       29.37      3.30 o 
  -3  10   3       21.60       22.21      2.42 o 
  -2  10   3       17.97       11.71      1.67 o 
  -1  10   3        8.07       15.23      1.50 o 
   0  10   3       39.71       34.01      2.71 o 
   1  10   3       44.30       57.15      4.05 o 
   2  10   3        0.84        1.66      0.54 o 
   3  10   3        5.42        5.98      1.70 o 
   4  10   3       15.43       11.54      2.57 o 
   5  10   3       42.84       49.77      7.13 o 
   6  10   3        4.28        1.95      1.36 o 
   7  10   3        0.02        1.48      1.55 o 
  -8  11   3        1.18        0.51      1.54 o 
  -7  11   3        1.97        0.89      1.15 o 
  -6  11   3        0.05        0.07      0.96 o 
  -5  11   3        1.51        1.77      0.87 o 
  -4  11   3        0.16        0.39      0.65 o 
  -3  11   3        1.70        0.67      0.80 o 
  -2  11   3        0.12        3.61      1.03 o 
  -1  11   3        3.17        6.28      1.27 o 
   0  11   3      111.31      117.27      9.46 o 
   1  11   3       67.91       71.05      5.14 o 
   2  11   3        2.09        6.91      1.19 o 
   3  11   3        0.70        3.73      1.48 o 
   4  11   3        0.47        0.30      1.05 o 
   5  11   3        0.44        0.46      1.01 o 
   6  11   3        0.11       -0.02      1.00 o 
   7  11   3        1.38        0.61      1.96 o 
  -7  12   3        0.11        0.36      1.39 o 
  -6  12   3        0.40        2.40      1.42 o 
  -5  12   3        8.53        5.38      2.00 o 
  -4  12   3       13.44       14.25      2.36 o 
  -3  12   3       23.41       24.50      3.18 o 
  -2  12   3        9.80       15.27      2.20 o 
  -1  12   3        1.97        0.22      0.55 o 
   0  12   3        1.26        2.75      0.83 o 
   1  12   3        3.41        4.72      1.71 o 
   2  12   3        0.86        1.28      0.70 o 
   3  12   3        3.13        2.11      1.24 o 
   4  12   3        0.00        5.87      4.63 o 
   5  12   3        0.69        0.73      1.05 o 
   6  12   3        0.08        1.51      1.46 o 
  -6  13   3        0.08       -1.01      1.13 o 
  -5  13   3        0.03        1.80      1.45 o 
  -4  13   3        1.87        2.27      1.14 o 
  -3  13   3        0.42        0.06      0.68 o 
  -2  13   3        3.74        3.44      1.15 o 
  -1  13   3        0.69        5.02      1.29 o 
   0  13   3       21.36       23.41      3.75 o 
   1  13   3        1.44        0.58      0.70 o 
   2  13   3        1.48        3.17      1.32 o 
   3  13   3        0.33        0.65      1.12 o 
   4  13   3        1.60        1.18      1.32 o 
   5  13   3        0.53        1.53      1.51 o 
  -5  14   3        0.17        0.16      1.06 o 
  -4  14   3        0.00        0.10      1.01 o 
  -3  14   3        1.60        1.05      0.84 o 
  -2  14   3        4.05        2.76      1.22 o 
  -1  14   3        1.68        1.32      1.08 o 
   0  14   3        0.39        0.54      0.83 o 
   1  14   3        2.21        3.50      1.50 o 
   2  14   3        0.00        1.65      1.67 o 
   3  14   3        3.44        2.86      1.65 o 
   4  14   3        0.97        2.33      1.57 o 
  -4  15   3        0.00       -0.20      1.27 o 
  -3  15   3        1.61        1.53      1.11 o 
  -2  15   3        0.02        0.14      0.89 o 
  -1  15   3        2.25        3.96      1.74 o 
   0  15   3        2.46        5.73      1.94 o 
   1  15   3        0.35        1.29      1.63 o 
   2  15   3        0.76        3.13      1.90 o 
   3  15   3        1.80        0.46      1.58 o 
  -2  16   3        6.67       10.26      2.93 o 
  -1  16   3        0.50        0.55      1.14 o 
   0  16   3        0.12        1.75      1.78 o 
   1  16   3        0.22        1.29      1.93 o 
 -10   0   4        2.35        0.40      1.21 o 
  -9   0   4       25.24       19.22      3.62 o 
  -8   0   4       95.45      107.34     22.23 o 
  -7   0   4      102.08      129.57     13.09 o 
  -6   0   4       31.25       16.19      2.42 o 
  -5   0   4      257.27      371.55    903.62 o 
  -4   0   4      198.98      144.48      9.58 o 
  -3   0   4        0.62        0.67      0.32 o 
  -2   0   4     1288.65     1246.07     75.52 o 
  -1   0   4      973.80      990.76     54.61 o 
   0   0   4       25.04       20.65      1.23 o 
   1   0   4     1196.76     1254.89     87.38 o 
   2   0   4       76.50       78.93      7.21 o 
   3   0   4      826.72      954.62     74.75 o 
   4   0   4      233.13      210.01     15.44 o 
   5   0   4       92.79      100.93      8.81 o 
   6   0   4       64.74       85.96     18.80 o 
   7   0   4        2.47       -0.13      1.12 o 
   8   0   4        0.23        0.14      1.31 o 
   9   0   4        0.30        0.37      1.60 o 
 -10   1   4        0.13        0.22      0.89 o 
  -9   1   4        7.08       10.31      1.93 o 
  -8   1   4       12.72       14.13      2.10 o 
  -7   1   4       27.89       31.47      2.91 o 
  -6   1   4       20.62       22.51     13.06 o 
  -5   1   4       20.18       18.29      1.59 o 
  -4   1   4        5.33        8.56      8.00 o 
  -3   1   4       46.53       60.40      2.36 o 
  -2   1   4        4.13        2.18      0.18 o 
  -1   1   4      258.59      249.19     11.50 o 
   0   1   4       48.03       39.41      1.54 o 
   1   1   4      344.91      320.51     13.59 o 
   2   1   4       53.69       54.95      2.54 o 
   3   1   4      133.85      136.39      7.72 o 
   4   1   4        5.19        6.73      0.69 o 
   5   1   4       49.29       61.11      4.60 o 
   6   1   4        7.19       18.11      3.17 o 
   7   1   4        0.43        1.45      1.06 o 
   8   1   4        0.10       -0.15      0.82 o 
   9   1   4        0.48        2.52      1.78 o 
 -10   2   4        1.18        0.60      0.97 o 
  -9   2   4        2.49        6.81      1.55 o 
  -8   2   4        2.75        2.44      0.84 o 
  -7   2   4       60.82       42.51      4.24 o 
  -6   2   4        1.24        0.43      0.38 o 
  -5   2   4      124.18      147.43      7.86 o 
  -4   2   4      142.10      197.11      9.15 o 
  -3   2   4      245.77      301.90    226.14 o 
  -2   2   4       21.43       18.28      1.17 o 
  -1   2   4       25.65       33.48      1.60 o 
   0   2   4      574.93      630.52     26.90 o 
   1   2   4      168.50      196.92      9.32 o 
   2   2   4       43.99       45.97      2.30 o 
   3   2   4      414.88      451.58     23.64 o 
   4   2   4       16.22       14.13      1.05 o 
   5   2   4        4.98        4.47      1.33 o 
   6   2   4        9.40        9.76      1.46 o 
   7   2   4        1.50        2.36      1.44 o 
   8   2   4        0.03        0.23      1.01 o 
   9   2   4        0.01        0.15      1.02 o 
 -10   3   4        0.10        0.51      0.98 o 
  -9   3   4        3.91        7.38      2.37 o 
  -8   3   4       16.15       16.79      2.03 o 
  -7   3   4        0.09        1.06      1.01 o 
  -6   3   4        0.32        2.00      0.61 o 
  -5   3   4       34.22       41.36      2.49 o 
  -4   3   4        7.06        3.88      0.52 o 
  -3   3   4      631.83      639.66     29.18 o 
  -2   3   4       13.14       17.96     11.43 o 
  -1   3   4      556.27      556.89    421.59 o 
   0   3   4      117.42      147.27      6.07 o 
   1   3   4      212.01      193.72      8.62 o 
   2   3   4      333.97      356.77     17.84 o 
   3   3   4       28.69       26.34      1.59 o 
   4   3   4       32.93       38.02      3.10 o 
   5   3   4        2.86        2.95      0.82 o 
   6   3   4        0.83       -0.10      0.57 o 
   7   3   4        0.64        0.66      0.62 o 
   8   3   4        0.91        0.00      0.90 o 
   9   3   4        0.35        0.30      1.28 o 
 -10   4   4        0.12        0.54      1.36 o 
  -9   4   4        0.34        2.29      2.36 o 
  -8   4   4        0.07        0.33      0.51 o 
  -7   4   4        5.03        2.12      0.71 o 
  -6   4   4      191.23      170.41     11.50 o 
  -5   4   4       23.52       22.00      2.05 o 
  -4   4   4      114.80       98.05      4.92 o 
  -3   4   4       72.58       78.03      3.57 o 
  -2   4   4     1808.76     1888.13    101.64 o 
  -1   4   4     1155.00     1263.10     65.17 o 
   0   4   4      221.48      227.28     10.09 o 
   1   4   4       21.77       33.54      1.68 o 
   2   4   4       24.23       27.43      1.55 o 
   3   4   4      264.29      294.17     18.91 o 
   4   4   4        3.04        5.18      0.94 o 
   5   4   4       30.09       34.98      3.32 o 
   6   4   4        0.15        0.44      0.58 o 
   7   4   4        0.42        1.32      1.24 o 
   8   4   4        0.35        0.95      1.12 o 
 -10   5   4        0.47       -0.77      1.68 o 
  -9   5   4        0.88        1.21      1.18 o 
  -8   5   4       11.98       10.75      1.77 o 
  -7   5   4        7.92        9.93      1.72 o 
  -6   5   4       16.30       16.74      1.72 o 
  -5   5   4       26.83       26.51      1.86 o 
  -4   5   4        6.23        5.56      1.11 o 
  -3   5   4       23.45       19.58      1.41 o 
  -2   5   4      889.78      912.84     59.28 o 
  -1   5   4      938.20      898.09     49.36 o 
   0   5   4       20.12       22.56      1.35 o 
   1   5   4        6.73       10.79      0.80 o 
   2   5   4        2.93        2.87      0.62 o 
   3   5   4      133.42      126.86      8.66 o 
   4   5   4        0.19        0.52      0.59 o 
   5   5   4       55.20       55.03      5.74 o 
   6   5   4        0.01       -0.05      0.19 o 
   7   5   4        0.22       -0.48      0.61 o 
   8   5   4        0.01       -0.03      1.22 o 
  -9   6   4        0.17        2.48      1.84 o 
  -8   6   4        0.11        0.45      1.16 o 
  -7   6   4       10.37        8.88      1.60 o 
  -6   6   4        4.63        3.20      1.40 o 
  -5   6   4        7.69        6.56      0.94 o 
  -4   6   4        0.93        1.34      0.34 o 
  -3   6   4       98.98       97.64      5.06 o 
  -2   6   4      266.09      267.39     13.95 o 
  -1   6   4        9.42       10.20      2.53 o 
   0   6   4      243.31      225.74     11.24 o 
   1   6   4        7.97        7.80      0.70 o 
   2   6   4       81.48       77.68      4.31 o 
   3   6   4        5.50        5.17      0.98 o 
   4   6   4       16.52       13.93      1.74 o 
   5   6   4        5.28        4.28      1.04 o 
   6   6   4        0.19       -0.24      0.57 o 
   7   6   4        0.89        1.30      1.03 o 
   8   6   4        0.06        0.67      1.23 o 
  -9   7   4        6.24        8.82      4.55 o 
  -8   7   4        1.27        1.11      1.07 o 
  -7   7   4        3.13        1.51      0.85 o 
  -6   7   4       16.50       11.50      1.64 o 
  -5   7   4       10.41       11.60      2.07 o 
  -4   7   4        1.68        4.43      0.78 o 
  -3   7   4      110.62      118.05      6.29 o 
  -2   7   4       14.13       11.95      1.11 o 
  -1   7   4      101.94       94.51      5.50 o 
   0   7   4       56.17       47.79      2.99 o 
   1   7   4        0.05        0.36      0.31 o 
   2   7   4      105.27      116.57      6.53 o 
   3   7   4       29.93       19.18      2.62 o 
   4   7   4       22.76       18.45      2.66 o 
   5   7   4       13.49       15.00      2.57 o 
   6   7   4        0.65        2.16      1.28 o 
   7   7   4        3.03        5.20      1.85 o 
   8   7   4        0.72        0.17      1.93 o 
  -9   8   4        0.00        0.52      1.35 o 
  -8   8   4        0.02       -0.32      1.21 o 
  -7   8   4        5.54        4.72      1.38 o 
  -6   8   4        0.55        0.35      1.11 o 
  -5   8   4       29.65       27.03      3.94 o 
  -4   8   4       33.98       29.23      3.32 o 
  -3   8   4        2.74        4.34      0.87 o 
  -2   8   4        9.17        9.91      1.05 o 
  -1   8   4      142.97      137.85      8.30 o 
   0   8   4        7.65        3.85      0.73 o 
   1   8   4        0.93        2.05      0.71 o 
   2   8   4        5.37        7.67      1.09 o 
   3   8   4        0.05        0.93      0.65 o 
   4   8   4       13.47        9.58      1.56 o 
   5   8   4        0.00        1.05      0.97 o 
   6   8   4        2.03        4.00      1.65 o 
   7   8   4        6.88       10.07      2.59 o 
  -8   9   4        2.32       -0.15      1.34 o 
  -7   9   4        0.00        0.43      0.92 o 
  -6   9   4        4.95        4.27      1.70 o 
  -5   9   4       25.75       28.96      3.27 o 
  -4   9   4       11.67       16.33      2.79 o 
  -3   9   4        7.18        7.06      1.75 o 
  -2   9   4       74.97       80.31      5.35 o 
  -1   9   4       58.60       61.69      4.38 o 
   0   9   4       19.85       19.46      1.75 o 
   1   9   4       17.09       19.28      1.83 o 
   2   9   4       13.94        8.25      1.12 o 
   3   9   4        6.74        7.47      1.18 o 
   4   9   4       10.60       15.07      2.88 o 
   5   9   4       25.73       31.62      4.79 o 
   6   9   4        0.15        0.29      1.19 o 
   7   9   4        0.00        0.47      1.04 o 
  -8  10   4        0.02       -0.72      2.32 o 
  -7  10   4        6.32        5.80      2.75 o 
  -6  10   4        0.33        0.08      0.62 o 
  -5  10   4        4.86        5.90      1.37 o 
  -4  10   4       17.63       16.51      2.20 o 
  -3  10   4        5.02        7.24      1.68 o 
  -2  10   4        9.53        8.93      1.42 o 
  -1  10   4        6.56        2.92      0.74 o 
   0  10   4        1.29        2.75      1.29 o 
   1  10   4        1.02        1.18      1.32 o 
   2  10   4        0.33        1.23      0.48 o 
   3  10   4        1.80        1.03      1.06 o 
   4  10   4        7.07        8.81      2.19 o 
   5  10   4        6.01        8.76      2.27 o 
   6  10   4        3.43        5.54      2.01 o 
   7  10   4        0.12        1.63      1.87 o 
  -7  11   4        1.88        2.34      2.07 o 
  -6  11   4        0.07        1.12      0.94 o 
  -5  11   4       12.34       11.38      2.17 o 
  -4  11   4        2.36        4.37      1.21 o 
  -3  11   4        9.87       13.32      2.43 o 
  -2  11   4       15.33       15.29      2.08 o 
  -1  11   4        4.89       11.48      1.85 o 
   0  11   4        3.90        5.62      1.08 o 
   1  11   4        0.02        0.17      0.50 o 
   2  11   4        3.66        3.55      1.35 o 
   3  11   4        3.44        6.51      1.92 o 
   4  11   4        3.91        7.99      2.19 o 
   5  11   4        3.47        3.04      1.61 o 
   6  11   4        0.11       -1.12      1.59 o 
  -7  12   4        2.26       -0.33      1.49 o 
  -6  12   4        1.83        2.59      2.21 o 
  -5  12   4        0.23        1.04      1.10 o 
  -4  12   4        1.18        0.71      0.72 o 
  -3  12   4        6.05        8.24      1.97 o 
  -2  12   4        0.16        0.71      0.67 o 
  -1  12   4        0.93        0.03      0.72 o 
   0  12   4       43.45       41.19      3.78 o 
   1  12   4       11.55       12.48      1.91 o 
   2  12   4        0.01       -1.01      1.10 o 
   3  12   4        7.42        8.36      2.36 o 
   4  12   4        9.36        9.66      2.73 o 
   5  12   4        4.71        5.47      2.15 o 
  -6  13   4        0.37        0.28      1.54 o 
  -5  13   4        0.39       -0.50      1.43 o 
  -4  13   4        0.86        1.19      0.95 o 
  -3  13   4        4.74        8.06      2.07 o 
  -2  13   4       13.04       14.94      2.39 o 
  -1  13   4        2.92        2.93      1.70 o 
   0  13   4        0.11        1.50      1.12 o 
   1  13   4        0.39        0.22      0.65 o 
   2  13   4        0.58        0.80      1.15 o 
   3  13   4        0.92        0.67      1.39 o 
   4  13   4        1.10        0.36      1.48 o 
   5  13   4        0.00        0.22      1.42 o 
  -5  14   4        0.79       -0.61      1.31 o 
  -4  14   4        2.53        2.54      1.36 o 
  -3  14   4        0.38       -0.07      1.14 o 
  -2  14   4        0.00        0.60      0.86 o 
  -1  14   4        0.03        1.36      1.10 o 
   0  14   4        0.77        0.59      0.86 o 
   1  14   4        0.34       -0.40      1.34 o 
   2  14   4        0.09       -0.88      1.25 o 
   3  14   4        1.92        2.02      1.57 o 
   4  14   4        3.01        1.36      1.85 o 
  -4  15   4        0.02       -0.02      1.26 o 
  -3  15   4        0.22       -0.46      1.33 o 
  -2  15   4        0.30        0.21      0.98 o 
  -1  15   4        0.14        1.05      1.10 o 
   0  15   4        0.63        0.13      1.26 o 
   1  15   4        0.09        0.46      1.40 o 
   2  15   4        0.79        4.91      2.92 o 
  -1  16   4        0.16        0.13      2.17 o 
 -10   1   5        0.10        1.58      1.68 o 
  -9   1   5        1.86        1.17      0.85 o 
  -8   1   5       35.20       44.86      4.50 o 
  -7   1   5       49.02       55.01      4.21 o 
  -6   1   5        0.49        1.25      0.85 o 
  -5   1   5        0.62        0.70      1.98 o 
  -4   1   5      114.41      126.15      6.18 o 
  -3   1   5       36.13       54.47      2.29 o 
  -2   1   5        0.70        2.09      0.50 o 
  -1   1   5        7.33        5.80      0.45 o 
   0   1   5      147.02      121.96      5.05 o 
   1   1   5      134.99      135.17      6.34 o 
   2   1   5       47.04       53.13      3.30 o 
   3   1   5        0.03        2.68      0.52 o 
   4   1   5      157.46      159.28     10.82 o 
   5   1   5      108.44       88.34      6.99 o 
   6   1   5        2.67        0.31      1.10 o 
   7   1   5        0.13       -0.01      0.95 o 
   8   1   5        0.75        1.11      1.28 o 
 -10   2   5        0.04        0.02      1.32 o 
  -9   2   5        2.25        1.24      0.83 o 
  -8   2   5        4.27        4.83      1.22 o 
  -7   2   5        3.30       14.04      7.71 o 
  -6   2   5        0.26        0.25      0.38 o 
  -5   2   5        0.06        0.83      0.62 o 
  -4   2   5        6.36        7.05      7.51 o 
  -3   2   5      145.79      150.46      8.97 o 
  -2   2   5        9.04        9.33      0.85 o 
  -1   2   5       32.40       55.01      3.24 o 
   0   2   5      121.78      148.54      6.28 o 
   1   2   5       33.13       37.37      1.89 o 
   2   2   5       18.82       20.88      1.42 o 
   3   2   5        1.91        0.51      0.45 o 
   4   2   5       16.40       17.55      2.04 o 
   5   2   5       16.67       23.09      3.36 o 
   6   2   5        5.24        7.39      1.35 o 
   7   2   5        1.42        0.41      1.06 o 
   8   2   5        0.10       -0.41      1.25 o 
 -10   3   5        1.20        1.27      1.52 o 
  -9   3   5        9.59        9.87      1.99 o 
  -8   3   5        7.77        4.10      0.95 o 
  -7   3   5        1.51        1.63      1.46 o 
  -6   3   5        6.97       10.60      1.26 o 
  -5   3   5        6.28        8.42      0.87 o 
  -4   3   5       10.14        7.33      0.62 o 
  -3   3   5        0.14        0.48      0.71 o 
  -2   3   5        0.00       -0.46      2.09 o 
  -1   3   5        0.55        2.07      0.59 o 
   0   3   5        7.54       10.30      0.92 o 
   1   3   5       47.51       40.55      2.38 o 
   2   3   5       52.43       46.54      2.71 o 
   3   3   5        0.29        1.15      0.56 o 
   4   3   5        0.19        0.65      0.58 o 
   5   3   5        4.01       11.04      1.72 o 
   6   3   5        0.28       -0.16      0.60 o 
   7   3   5        0.73        1.65      1.24 o 
   8   3   5        0.20        0.39      1.01 o 
 -10   4   5        0.35        0.18      1.45 o 
  -9   4   5        0.18       -0.32      1.07 o 
  -8   4   5        0.28        0.63      1.21 o 
  -7   4   5        2.63        2.86      1.04 o 
  -6   4   5        0.07        0.76      0.47 o 
  -5   4   5        0.99        1.35      0.42 o 
  -4   4   5       26.51       31.04      1.77 o 
  -3   4   5       22.83       23.25      1.82 o 
  -2   4   5        8.26        6.65      0.86 o 
  -1   4   5       68.86       85.16     71.66 o 
   0   4   5        0.06        2.63      3.01 o 
   1   4   5       33.27       34.55      2.28 o 
   2   4   5        2.77        5.73      5.03 o 
   3   4   5        0.14        1.14      1.36 o 
   4   4   5        1.68        2.94      0.86 o 
   5   4   5        0.93        1.16      0.75 o 
   6   4   5        0.79        0.66      0.95 o 
   7   4   5        5.70        9.34      2.49 o 
   8   4   5        0.00       -0.09      1.34 o 
 -10   5   5        0.03       -0.20      1.79 o 
  -9   5   5        0.25        3.46      2.01 o 
  -8   5   5        3.75       25.08      9.35 o 
  -7   5   5        1.01       -0.07      0.53 o 
  -6   5   5        1.59        1.92      0.63 o 
  -5   5   5       11.00       15.79      1.57 o 
  -4   5   5       98.04      114.14      6.06 o 
  -3   5   5      142.18      107.67      5.15 o 
  -2   5   5      283.10      259.09     12.34 o 
  -1   5   5       40.19       41.40      2.23 o 
   0   5   5        6.98        8.79      0.85 o 
   1   5   5        2.29        2.49      0.51 o 
   2   5   5      127.95      124.73      7.11 o 
   3   5   5       50.44       52.12      4.91 o 
   4   5   5        0.06        2.32      1.72 o 
   5   5   5       28.13       19.96      2.88 o 
   6   5   5        0.01        0.13      0.24 o 
   7   5   5        0.07        0.50      0.74 o 
   8   5   5        0.33       -0.19      1.59 o 
  -9   6   5        4.53        2.32      1.77 o 
  -8   6   5        0.59        0.73      1.07 o 
  -7   6   5       14.67        8.71      2.18 o 
  -6   6   5      117.37      103.11      7.96 o 
  -5   6   5       55.46       50.45      3.18 o 
  -4   6   5        7.65        8.96      0.87 o 
  -3   6   5       56.80       27.91      2.41 o 
  -2   6   5      190.28      165.58     12.71 o 
  -1   6   5       82.21       84.99      4.88 o 
   0   6   5       11.12       21.69      1.60 o 
   1   6   5        4.30        1.42      0.48 o 
   2   6   5       20.09       14.29      1.73 o 
   3   6   5       40.37       37.61      3.44 o 
   4   6   5       17.91       24.47      3.31 o 
   5   6   5        1.58        1.79      0.83 o 
   6   6   5        1.53        2.20      0.90 o 
   7   6   5        0.61        0.72      1.00 o 
   8   6   5        0.36       -0.06      1.62 o 
  -9   7   5        0.02        4.29      2.81 o 
  -8   7   5        0.05        3.76      2.05 o 
  -7   7   5        8.00        9.92      2.32 o 
  -6   7   5        1.64        2.59      0.79 o 
  -5   7   5        4.68        4.76      1.02 o 
  -4   7   5       41.49       40.13      2.62 o 
  -3   7   5       26.56       39.57      2.63 o 
  -2   7   5      208.62      236.23     13.64 o 
  -1   7   5      296.07      302.04     18.69 o 
   0   7   5       22.39       29.41      2.24 o 
   1   7   5       15.06       10.07      1.29 o 
   2   7   5       31.16       26.59      2.23 o 
   3   7   5       35.91       30.57      3.08 o 
   4   7   5        6.97        5.52      1.21 o 
   5   7   5        1.71        2.16      0.96 o 
   6   7   5        2.48        2.35      1.21 o 
   7   7   5        0.49        0.49      1.01 o 
  -9   8   5        0.34        1.03      1.64 o 
  -8   8   5        0.54        0.77      1.67 o 
  -7   8   5        0.07        1.02      1.02 o 
  -6   8   5        0.18        1.14      0.67 o 
  -5   8   5        0.07       -0.12      0.50 o 
  -4   8   5        7.07       11.43      1.47 o 
  -3   8   5       21.83       14.89      1.43 o 
  -2   8   5      152.91      144.67      9.55 o 
  -1   8   5       41.53       45.48      3.85 o 
   0   8   5       35.45       44.02      3.61 o 
   1   8   5        1.49        6.60      1.16 o 
   2   8   5        7.53       10.30      1.24 o 
   3   8   5        0.00        1.10      1.05 o 
   4   8   5        0.33        0.57      0.60 o 
   5   8   5        0.96        1.73      1.55 o 
   6   8   5        0.03        0.60      1.04 o 
   7   8   5        1.57        1.22      1.15 o 
  -8   9   5        0.02       -0.61      1.52 o 
  -7   9   5        3.80        6.63      2.58 o 
  -6   9   5        0.53        0.31      1.11 o 
  -5   9   5        2.19        1.74      0.79 o 
  -4   9   5       26.39       28.30      2.90 o 
  -3   9   5        7.98       12.29      1.80 o 
  -2   9   5       15.21       27.23      2.41 o 
  -1   9   5       29.76       19.70      3.00 o 
   0   9   5       44.92       45.36      3.95 o 
   1   9   5       32.25       43.08      3.50 o 
   2   9   5        0.58        1.06      0.65 o 
   3   9   5        3.98        2.49      0.79 o 
   4   9   5        3.32        4.75      1.59 o 
   5   9   5        7.90       10.29      2.51 o 
   6   9   5        0.16        1.99      1.35 o 
  -8  10   5        3.52        6.51      3.85 o 
  -7  10   5        0.22       -0.55      1.91 o 
  -6  10   5        0.13       -0.05      1.13 o 
  -5  10   5        2.38        0.75      1.24 o 
  -4  10   5       11.05       10.66      2.93 o 
  -3  10   5        0.23        1.10      0.69 o 
  -2  10   5        0.01        2.45      0.90 o 
  -1  10   5        6.73        7.56      1.27 o 
   0  10   5       32.64       33.84      3.07 o 
   1  10   5        0.02        0.28      0.52 o 
   2  10   5        0.72        0.25      0.97 o 
   3  10   5        0.56        1.73      0.99 o 
   4  10   5        2.50        2.60      1.48 o 
   5  10   5        0.17       -0.26      1.12 o 
   6  10   5        0.05       -0.32      1.28 o 
  -7  11   5        0.83        0.16      1.61 o 
  -6  11   5        2.25        2.06      1.55 o 
  -5  11   5        0.06        0.03      0.79 o 
  -4  11   5       11.45       12.67      2.73 o 
  -3  11   5        0.01        0.62      1.29 o 
  -2  11   5        1.34        0.51      0.64 o 
  -1  11   5        0.40        0.64      0.70 o 
   0  11   5        3.78        4.24      0.94 o 
   1  11   5        4.42        4.00      0.88 o 
   2  11   5        2.48        0.85      0.62 o 
   3  11   5        1.81        2.15      1.31 o 
   4  11   5        2.12        4.11      1.80 o 
   5  11   5        3.94        1.01      1.50 o 
  -6  12   5        0.00       -1.10      1.69 o 
  -5  12   5        1.94        1.56      1.13 o 
  -4  12   5        1.00        0.22      0.86 o 
  -3  12   5        0.64        1.99      1.39 o 
  -2  12   5        4.42        1.24      0.92 o 
  -1  12   5        2.38        5.21      1.39 o 
   0  12   5        0.22        0.09      0.57 o 
   1  12   5        0.20       -0.04      0.67 o 
   2  12   5        0.17       -0.35      0.93 o 
   3  12   5        2.45        4.18      1.80 o 
   4  12   5        6.08        5.62      2.19 o 
   5  12   5        2.62        0.62      1.20 o 
  -6  13   5        0.44        3.92      2.63 o 
  -5  13   5        3.73        3.02      1.66 o 
  -4  13   5        5.36        3.64      1.62 o 
  -3  13   5        1.18        0.94      1.04 o 
  -2  13   5        2.24        2.74      1.95 o 
  -1  13   5        6.24        4.78      1.63 o 
   0  13   5        2.17        3.00      1.32 o 
   1  13   5        0.49        1.37      1.31 o 
   2  13   5        0.11        1.89      1.39 o 
   3  13   5        0.51       -0.38      1.24 o 
   4  13   5        1.28        2.86      1.73 o 
  -4  14   5        0.66        2.40      1.48 o 
  -3  14   5        1.74        2.30      1.16 o 
  -2  14   5        2.08        0.61      0.47 o 
  -1  14   5        2.62        0.33      0.93 o 
   0  14   5        1.66        5.43      3.16 o 
   1  14   5        0.26        4.44      2.96 o 
   2  14   5        1.52        3.65      2.58 o 
   3  14   5        2.21        0.07      2.17 o 
  -3  15   5        0.01       -0.68      0.85 o 
  -2  15   5        0.46        0.76      0.63 o 
  -1  15   5        2.39        3.92      2.78 o 
   0  15   5        0.92        0.58      1.80 o 
   1  15   5        1.21        3.35      4.21 o 
 -10   0   6        2.77        2.06      2.06 o 
  -9   0   6       10.74       16.07      4.73 o 
  -8   0   6        9.27        5.26      1.69 o 
  -7   0   6       66.56       47.89      5.44 o 
  -6   0   6        0.73        0.47      0.99 o 
  -5   0   6      105.89      141.07     11.63 o 
  -4   0   6      430.52      428.59     32.28 o 
  -3   0   6       68.45       69.06      8.17 o 
  -2   0   6       57.23       40.23      4.76 o 
  -1   0   6       69.75       82.45      4.67 o 
   0   0   6      175.31      209.92     16.11 o 
   1   0   6      222.19      217.55     16.19 o 
   2   0   6       56.16       57.60      4.85 o 
   3   0   6       68.02       70.49      8.54 o 
   4   0   6       80.50       91.52      8.70 o 
   5   0   6        0.31        0.42      1.14 o 
   6   0   6        0.64        2.90      2.50 o 
   7   0   6        3.12        7.52      3.19 o 
   8   0   6        0.90        2.83      2.49 o 
 -10   1   6        0.23        3.12      3.62 o 
  -9   1   6        0.35        1.13      1.19 o 
  -8   1   6       13.98       14.94      2.44 o 
  -7   1   6        0.00       -0.57      1.26 o 
  -6   1   6        5.78        7.19      1.01 o 
  -5   1   6        4.12        2.65      4.70 o 
  -4   1   6       13.85       14.99      1.54 o 
  -3   1   6       45.01       39.17      2.44 o 
  -2   1   6        2.21        4.40      0.75 o 
  -1   1   6       26.41       25.73      1.78 o 
   0   1   6       17.98       17.50      1.08 o 
   1   1   6       72.67       73.52      4.10 o 
   2   1   6       16.32       15.44      1.32 o 
   3   1   6       48.35       43.73      3.07 o 
   4   1   6       47.37       51.43      4.58 o 
   5   1   6        2.42        0.76      0.66 o 
   6   1   6       15.88       12.26      2.60 o 
   7   1   6        0.16        1.35      1.25 o 
   8   1   6        0.09       -0.31      1.07 o 
 -10   2   6        2.54       -0.26      1.36 o 
  -9   2   6       13.92       15.52      3.01 o 
  -8   2   6        0.36        0.87      1.02 o 
  -7   2   6        0.04        1.33      1.39 o 
  -6   2   6        0.66        1.19      0.57 o 
  -5   2   6      184.72      145.89     10.39 o 
  -4   2   6        2.50        5.52      1.76 o 
  -3   2   6      207.30      174.33     10.42 o 
  -2   2   6      119.14      130.41      7.67 o 
  -1   2   6        0.48        0.43      0.33 o 
   0   2   6       42.30       48.95      2.32 o 
   1   2   6        2.89        3.39      0.52 o 
   2   2   6       27.48       38.48      2.95 o 
   3   2   6       77.36       85.23      5.32 o 
   4   2   6       61.14       54.10      4.98 o 
   5   2   6        0.61        1.35      0.94 o 
   6   2   6        0.01        0.46      1.02 o 
   7   2   6        0.96        0.63      1.11 o 
   8   2   6        0.06       -0.93      1.27 o 
 -10   3   6        0.35        1.49      4.40 o 
  -9   3   6        3.78        2.67      1.52 o 
  -8   3   6        2.61        4.08      1.88 o 
  -7   3   6       49.88       50.14      5.28 o 
  -6   3   6       28.08       24.13      2.71 o 
  -5   3   6       33.12       31.97      3.33 o 
  -4   3   6       22.18       27.33      2.37 o 
  -3   3   6        0.06        0.69      1.25 o 
  -2   3   6       73.86       63.56      4.13 o 
  -1   3   6        9.35        6.05      0.83 o 
   0   3   6       95.04       80.41      3.90 o 
   1   3   6       14.05       16.00      1.24 o 
   2   3   6        0.00        0.26      0.54 o 
   3   3   6        1.08        0.85      0.48 o 
   4   3   6       17.13       19.18      2.42 o 
   5   3   6       49.73       53.66      5.45 o 
   6   3   6        4.49        8.84      2.24 o 
   7   3   6        0.29       -0.36      0.94 o 
  -9   4   6        0.03       -0.26      1.13 o 
  -8   4   6        0.38        5.25      3.47 o 
  -7   4   6       28.03       22.30      3.39 o 
  -6   4   6        4.96        7.01      1.38 o 
  -5   4   6       34.86       47.69      3.93 o 
  -4   4   6       38.22       39.27      3.18 o 
  -3   4   6        0.77        0.28      0.69 o 
  -2   4   6        9.57       10.45     13.05 o 
  -1   4   6       59.89       68.37     63.24 o 
   0   4   6       55.10       67.70      3.64 o 
   1   4   6        1.13        1.32      0.38 o 
   2   4   6       10.12        7.82      1.09 o 
   3   4   6      150.18      154.03     11.69 o 
   4   4   6        0.98        0.40      0.76 o 
   5   4   6        1.37        1.95      0.95 o 
   6   4   6        0.29        0.05      0.64 o 
   7   4   6        0.68        1.87      1.34 o 
  -9   5   6        1.81        2.61      1.97 o 
  -8   5   6        0.09        0.57      0.96 o 
  -7   5   6        4.69        4.15      1.52 o 
  -6   5   6       20.03       22.60      2.73 o 
  -5   5   6        0.00       -0.08      0.56 o 
  -4   5   6       16.43       19.06      1.98 o 
  -3   5   6       28.25       28.82      2.55 o 
  -2   5   6      165.80      167.70     11.99 o 
  -1   5   6      140.21      131.66      8.85 o 
   0   5   6        0.21        1.12      0.47 o 
   1   5   6       10.17        6.22      0.90 o 
   2   5   6       37.00       26.58      2.06 o 
   3   5   6        0.12        0.81      0.62 o 
   4   5   6        0.02        1.83      0.89 o 
   5   5   6       25.46       24.17      3.85 o 
   6   5   6        0.01       -0.10      0.50 o 
   7   5   6        0.96        1.64      1.69 o 
  -9   6   6        0.46        2.09      2.52 o 
  -8   6   6        2.71        1.31      1.18 o 
  -7   6   6        0.07        0.98      0.98 o 
  -6   6   6        0.86        1.21      1.03 o 
  -5   6   6       37.82       38.46      4.57 o 
  -4   6   6       13.19       13.67      2.02 o 
  -3   6   6       54.26       50.40      4.32 o 
  -2   6   6       34.81       35.83      3.54 o 
  -1   6   6        3.76        4.47      0.97 o 
   0   6   6        7.62        8.52      1.01 o 
   1   6   6        0.46        1.84      0.54 o 
   2   6   6        0.02        0.06      0.49 o 
   3   6   6       13.05       19.11      2.40 o 
   4   6   6        4.30        4.50      1.18 o 
   5   6   6        0.62        0.55      0.89 o 
   6   6   6        0.33        0.14      0.72 o 
   7   6   6        2.77        2.69      2.08 o 
  -9   7   6        0.87        1.14      1.59 o 
  -8   7   6        0.63        1.50      1.28 o 
  -7   7   6        1.82        1.58      1.21 o 
  -6   7   6        3.70        7.51      1.99 o 
  -5   7   6       30.70       38.27      5.29 o 
  -4   7   6       20.42       16.17      2.17 o 
  -3   7   6      230.27      245.71     23.12 o 
  -2   7   6      447.36      501.78     40.53 o 
  -1   7   6       64.42       60.26      5.34 o 
   0   7   6        3.03        2.95      0.76 o 
   1   7   6       43.90       53.38      4.38 o 
   2   7   6        0.70        1.88      0.66 o 
   3   7   6        0.02        0.47      0.62 o 
   4   7   6        0.45        0.80      0.68 o 
   5   7   6        6.16        3.39      1.31 o 
   6   7   6        2.30        1.02      1.10 o 
   7   7   6        0.00       -0.62      1.78 o 
  -8   8   6        0.12       -0.19      1.17 o 
  -7   8   6        0.67        1.27      1.12 o 
  -6   8   6        3.22        3.96      1.75 o 
  -5   8   6        3.39        1.89      1.24 o 
  -4   8   6        7.70        7.53      1.89 o 
  -3   8   6       68.52       60.11      5.08 o 
  -2   8   6       60.36       50.26      4.77 o 
  -1   8   6        0.89        4.87      1.13 o 
   0   8   6       12.92       10.70      1.33 o 
   1   8   6       17.10       16.38      1.60 o 
   2   8   6       44.24       31.84      3.41 o 
   3   8   6        1.53        0.15      0.53 o 
   4   8   6        0.83        0.74      0.70 o 
   5   8   6        2.13        4.19      1.70 o 
   6   8   6        0.36        0.88      1.09 o 
  -8   9   6        2.32        0.69      1.62 o 
  -7   9   6        0.83        1.50      1.33 o 
  -6   9   6        1.87        3.93      5.72 o 
  -5   9   6        8.80        8.89      2.30 o 
  -4   9   6        2.35        5.93      1.78 o 
  -3   9   6        7.19        9.70      2.14 o 
  -2   9   6        9.09        5.88      1.22 o 
  -1   9   6        4.90        2.73      0.97 o 
   0   9   6        2.77        2.02      0.65 o 
   1   9   6        0.75        0.95      0.70 o 
   2   9   6       13.84       15.20      2.10 o 
   3   9   6        1.58        1.69      0.86 o 
   4   9   6        0.03        1.41      1.14 o 
   5   9   6        1.31        1.58      1.27 o 
   6   9   6        0.15       -0.11      1.40 o 
  -7  10   6        3.85        4.29      3.07 o 
  -6  10   6        0.43        0.08      1.09 o 
  -5  10   6        0.11        0.89      1.02 o 
  -4  10   6        0.31        0.86      1.13 o 
  -3  10   6        1.06        1.81      1.18 o 
  -2  10   6       16.48       20.34      3.40 o 
  -1  10   6        0.07        1.15      0.92 o 
   0  10   6       22.03       18.41      2.02 o 
   1  10   6        0.10        0.16      0.48 o 
   2  10   6        1.42        2.97      1.06 o 
   3  10   6        2.02        1.52      1.18 o 
   4  10   6        0.04       -1.07      1.15 o 
   5  10   6        0.03        0.20      1.03 o 
  -7  11   6        0.47        4.61      3.13 o 
  -6  11   6        0.08       -0.77      1.35 o 
  -5  11   6        0.54        0.47      1.34 o 
  -4  11   6        0.20       -0.03      1.20 o 
  -3  11   6        5.87       12.48      2.90 o 
  -2  11   6        8.80       15.16      3.22 o 
  -1  11   6        0.18       -0.40      1.17 o 
   0  11   6        0.00        0.34      0.62 o 
   1  11   6        0.09       -0.26      0.58 o 
   2  11   6        6.12        8.33      2.39 o 
   3  11   6        6.11        6.82      2.02 o 
   4  11   6        3.02        6.06      2.10 o 
   5  11   6        2.31        1.87      1.99 o 
  -6  12   6        0.86        0.30      1.50 o 
  -5  12   6        0.38        0.66      1.12 o 
  -4  12   6        0.43       -0.33      1.04 o 
  -3  12   6        0.78        4.51      3.86 o 
  -2  12   6        0.97       -0.32      0.82 o 
  -1  12   6        1.13        0.60      0.67 o 
   0  12   6        0.26        1.35      1.05 o 
   1  12   6        0.03        0.72      0.93 o 
   2  12   6        0.09       -0.67      1.11 o 
   3  12   6        0.00        0.13      1.55 o 
   4  12   6        0.84        1.34      1.51 o 
  -5  13   6        2.08        0.29      1.04 o 
  -4  13   6        0.01       -0.92      1.24 o 
  -3  13   6        0.04        1.42      1.35 o 
  -2  13   6        0.02        0.42      1.01 o 
  -1  13   6        1.50        2.12      1.00 o 
   0  13   6        0.01       -0.27      1.33 o 
   1  13   6        0.00        0.24      1.43 o 
   2  13   6        1.61       -0.40      1.60 o 
   3  13   6        0.87        1.92      1.92 o 
  -3  14   6        0.05       -1.18      1.35 o 
  -2  14   6        0.17       -0.36      0.90 o 
  -1  14   6        2.96        4.08      2.83 o 
   0  14   6        4.29        7.03      3.93 o 
   1  14   6        0.02        1.04      1.70 o 
  -9   1   7        0.49        0.46      1.05 o 
  -8   1   7        9.31       13.51      3.03 o 
  -7   1   7        4.78        7.05      8.23 o 
  -6   1   7        1.46        2.79      1.68 o 
  -5   1   7        0.24        0.90      0.79 o 
  -4   1   7        0.21        1.04      1.01 o 
  -3   1   7        1.59        0.79      0.66 o 
  -2   1   7        2.64        7.65      0.82 o 
  -1   1   7       26.93       26.79      1.97 o 
   0   1   7       86.37       76.00      3.85 o 
   1   1   7       14.44       14.89      1.24 o 
   2   1   7        0.54        0.05      0.36 o 
   3   1   7       13.78       11.96      1.53 o 
   4   1   7       28.68       24.11      2.78 o 
   5   1   7        4.06        1.26      0.95 o 
   6   1   7        0.06       -0.16      1.01 o 
   7   1   7        0.05        0.26      1.16 o 
  -9   2   7        5.79        8.84      3.73 o 
  -8   2   7        8.43       12.24     11.30 o 
  -7   2   7        3.61        6.01      1.42 o 
  -6   2   7        1.23        1.36      1.02 o 
  -5   2   7        0.60        4.74      8.40 o 
  -4   2   7        3.46        3.50      0.73 o 
  -3   2   7       19.51       21.46      1.89 o 
  -2   2   7       19.39       18.76      1.68 o 
  -1   2   7        2.10        1.00      0.48 o 
   0   2   7        3.41        4.71      0.82 o 
   1   2   7        2.15        2.11      0.51 o 
   2   2   7        3.96        2.09      0.57 o 
   3   2   7       42.55       43.41      3.23 o 
   4   2   7       21.80       25.58      3.04 o 
   5   2   7        4.44        4.01      1.16 o 
   6   2   7        2.13        2.10      1.35 o 
   7   2   7        2.49        0.66      1.18 o 
  -9   3   7        3.49        4.04      2.55 o 
  -8   3   7        4.00        6.61     10.69 o 
  -7   3   7        3.00        3.36      1.35 o 
  -6   3   7        0.53        1.59      0.74 o 
  -5   3   7       34.71       41.57      3.99 o 
  -4   3   7       16.57       31.09     35.04 o 
  -3   3   7       61.22       54.92     52.93 o 
  -2   3   7       39.94       39.85      3.46 o 
  -1   3   7        1.54        2.56      0.64 o 
   0   3   7        1.34        1.99      0.63 o 
   1   3   7       19.76       20.60      2.02 o 
   2   3   7       20.79       19.82      1.82 o 
   3   3   7       16.25       20.18      2.03 o 
   4   3   7       19.00       16.50      2.04 o 
   5   3   7        0.82        0.05      0.62 o 
   6   3   7        2.43        2.67      1.40 o 
   7   3   7        0.08        0.10      1.25 o 
  -9   4   7        1.94        2.41      1.79 o 
  -8   4   7        0.42       -0.07      1.44 o 
  -7   4   7       10.43        8.78      1.80 o 
  -6   4   7       10.59       10.84      1.74 o 
  -5   4   7       10.14        6.62      1.85 o 
  -4   4   7       33.75       28.20      2.69 o 
  -3   4   7       90.14       78.92      6.13 o 
  -2   4   7        2.38        7.41      6.78 o 
  -1   4   7        2.22        8.39     11.95 o 
   0   4   7        0.29        0.57      0.75 o 
   1   4   7        0.02        0.02      0.34 o 
   2   4   7       11.18        9.13      1.13 o 
   3   4   7        8.36       10.50      1.78 o 
   4   4   7        0.36        0.42      0.61 o 
   5   4   7        0.16        1.41      0.88 o 
   6   4   7        0.01       -0.42      0.86 o 
   7   4   7        0.27        0.35      1.30 o 
  -9   5   7        0.99        0.52      1.78 o 
  -8   5   7        1.37        1.04      1.37 o 
  -7   5   7        1.21        3.54      1.45 o 
  -6   5   7       17.25       17.44      2.35 o 
  -5   5   7        7.28        7.01      1.30 o 
  -4   5   7        2.07        0.39      0.51 o 
  -3   5   7        3.88       10.03      1.53 o 
  -2   5   7       22.52       21.33      2.31 o 
  -1   5   7        2.71        1.07      0.75 o 
   0   5   7        0.49        2.38      0.82 o 
   1   5   7        2.95        1.24      0.47 o 
   2   5   7       52.77       41.23      3.12 o 
   3   5   7        3.88        3.61      1.04 o 
   4   5   7        1.60        5.55      1.48 o 
   5   5   7        1.85        1.62      0.83 o 
   6   5   7        0.24        0.03      0.26 o 
  -9   6   7        0.08       -0.07      2.63 o 
  -8   6   7        0.41        0.44      1.02 o 
  -7   6   7        3.71        4.23      1.60 o 
  -6   6   7        0.01        0.14      1.12 o 
  -5   6   7        1.22        3.36      0.99 o 
  -4   6   7       12.01       16.36      2.03 o 
  -3   6   7       27.20       31.49      3.31 o 
  -2   6   7       30.18       30.08      3.11 o 
  -1   6   7       93.81      108.98      9.24 o 
   0   6   7        7.51       15.09      2.14 o 
   1   6   7        3.49        2.84      1.73 o 
   2   6   7        5.63        5.18      0.94 o 
   3   6   7        1.92        1.82      0.86 o 
   4   6   7        2.45        5.43      1.29 o 
   5   6   7        0.28       -0.55      0.69 o 
   6   6   7        0.10        1.87      1.73 o 
  -8   7   7        0.00        0.74      1.19 o 
  -7   7   7        0.33        0.23      1.06 o 
  -6   7   7       15.72       17.11      3.26 o 
  -5   7   7       19.16       21.92      3.93 o 
  -4   7   7        0.27        1.36      0.80 o 
  -3   7   7       24.16       17.18      2.70 o 
  -2   7   7        1.03        1.44      0.78 o 
  -1   7   7       56.50       55.73      5.34 o 
   0   7   7        2.05        4.29      1.29 o 
   1   7   7        7.39        3.42      1.36 o 
   2   7   7       25.06       23.98      2.72 o 
   3   7   7        0.06       -0.74      0.74 o 
   4   7   7        3.37        4.43      1.40 o 
   5   7   7        2.70        2.23      1.11 o 
   6   7   7        0.09        0.93      1.32 o 
  -8   8   7        1.22        2.69      3.68 o 
  -7   8   7        7.06        5.85      2.28 o 
  -6   8   7        2.48        4.46      2.46 o 
  -5   8   7        0.50       -0.68      1.14 o 
  -4   8   7        1.91        2.67      1.15 o 
  -3   8   7       19.56       13.12      2.01 o 
  -2   8   7        2.09        0.06      0.79 o 
  -1   8   7        0.93        0.83      0.75 o 
   0   8   7        6.34        5.73      1.37 o 
   1   8   7        1.26        1.92      1.11 o 
   2   8   7        4.40        5.22      1.22 o 
   3   8   7        5.40        6.18      1.46 o 
   4   8   7        0.42        0.94      0.88 o 
   5   8   7        1.32        1.32      1.36 o 
  -7   9   7        5.37        8.62      2.53 o 
  -6   9   7        2.95        2.91      1.64 o 
  -5   9   7        2.27        3.35      1.56 o 
  -4   9   7        0.31        1.64      1.13 o 
  -3   9   7       37.30       48.74      6.73 o 
  -2   9   7       49.10       46.92      4.81 o 
  -1   9   7        5.60        4.24      1.24 o 
   0   9   7        0.01       -0.72      0.72 o 
   1   9   7        2.54        1.25      0.78 o 
   2   9   7        2.28        2.52      1.23 o 
   3   9   7        0.30       -0.24      1.03 o 
   4   9   7        0.11       -1.44      1.52 o 
   5   9   7        0.44       -0.91      1.45 o 
  -7  10   7        0.97        0.46      1.88 o 
  -6  10   7        0.01        0.42      1.06 o 
  -5  10   7        0.44        0.95      1.18 o 
  -4  10   7       11.51       14.72      3.23 o 
  -3  10   7       35.77       34.70      5.51 o 
  -2  10   7       21.92       18.04      3.34 o 
  -1  10   7        1.96        3.85      1.26 o 
   0  10   7        0.30        1.21      0.83 o 
   1  10   7        4.60        3.24      1.34 o 
   2  10   7        1.62        2.07      1.27 o 
   3  10   7        0.57        1.01      1.31 o 
   4  10   7        0.11        0.14      1.22 o 
  -6  11   7        0.03        0.31      1.38 o 
  -5  11   7        0.25       -0.69      1.22 o 
  -4  11   7        2.69        2.41      1.51 o 
  -3  11   7       10.61       12.16      2.98 o 
  -2  11   7        5.53       13.82      3.60 o 
  -1  11   7        1.34        3.15      1.56 o 
   0  11   7        0.14        0.94      0.93 o 
   1  11   7        3.32        3.64      1.52 o 
   2  11   7        0.18       -0.39      1.09 o 
   3  11   7        0.07        0.02      1.06 o 
   4  11   7        0.06       -0.88      1.37 o 
  -5  12   7        0.08        0.97      1.40 o 
  -4  12   7        0.02       -0.49      1.00 o 
  -3  12   7        0.06        1.40      1.44 o 
  -2  12   7        2.59        3.47      2.06 o 
  -1  12   7        0.01       -0.39      0.78 o 
   0  12   7        0.46        0.95      1.08 o 
   1  12   7        1.35        1.46      1.83 o 
   2  12   7        2.37        1.54      1.56 o 
   3  12   7        0.37       -0.26      1.57 o 
  -4  13   7        0.68       -0.25      1.05 o 
  -3  13   7        0.30       -0.09      1.23 o 
  -2  13   7        0.01        0.29      1.27 o 
  -1  13   7        0.21        1.65      1.58 o 
   0  13   7        0.15       -0.03      2.10 o 
   1  13   7        3.60        2.56      2.48 o 
  -9   0   8        0.00        0.36      1.58 o 
  -8   0   8       19.43       22.74      6.03 o 
  -7   0   8        1.11        2.67     12.55 o 
  -6   0   8       20.12       20.70      5.15 o 
  -5   0   8       35.63       31.73      6.21 o 
  -4   0   8       18.06       14.16      3.69 o 
  -3   0   8       90.15       82.25     11.49 o 
  -2   0   8        0.07       -0.60      1.11 o 
  -1   0   8        0.87        0.78      1.02 o 
   0   0   8       10.76        9.29      2.59 o 
   1   0   8       25.79       31.60      3.46 o 
   2   0   8       10.53       14.07      2.35 o 
   3   0   8       27.31       29.38      4.06 o 
   4   0   8        1.21        0.57      1.03 o 
   5   0   8        3.55        4.08      2.35 o 
   6   0   8        3.35        8.68      3.57 o 
  -9   1   8        0.26        0.87      1.22 o 
  -8   1   8        0.31       -0.28      1.20 o 
  -7   1   8        7.46       12.10     13.99 o 
  -6   1   8        8.41       12.54     10.75 o 
  -5   1   8        6.87        7.16      1.86 o 
  -4   1   8        5.36        4.03      1.44 o 
  -3   1   8       14.53       18.07      2.72 o 
  -2   1   8       22.67       22.35      3.05 o 
  -1   1   8        0.48       -0.75      0.75 o 
   0   1   8        5.12        3.28      0.71 o 
   1   1   8        6.28        5.59      0.79 o 
   2   1   8        9.50       10.30      1.29 o 
   3   1   8       12.97       11.65      1.69 o 
   4   1   8        3.13        3.55      1.17 o 
   5   1   8        3.72        4.19      1.63 o 
   6   1   8        7.46        4.87      2.21 o 
  -9   2   8        1.96        2.99      2.87 o 
  -8   2   8        2.30        0.39      1.36 o 
  -7   2   8       17.73       17.03      3.54 o 
  -6   2   8        4.83       10.04      2.21 o 
  -5   2   8       75.90      107.56    102.39 o 
  -4   2   8       75.83       72.68      7.95 o 
  -3   2   8       35.94       39.80      4.76 o 
  -2   2   8       33.37       33.18      3.81 o 
  -1   2   8       19.17       22.16      2.00 o 
   0   2   8       28.74       26.20      2.51 o 
   1   2   8       54.54       44.66      3.88 o 
   2   2   8       15.14       14.79      1.75 o 
   3   2   8        6.96        7.42      1.27 o 
   4   2   8        8.11        9.54      1.85 o 
   5   2   8        1.60        5.15      1.75 o 
   6   2   8        1.09        1.93      1.34 o 
  -9   3   8        0.11        0.34      1.34 o 
  -8   3   8        0.42        1.36      1.89 o 
  -7   3   8        2.06        1.42      1.22 o 
  -6   3   8        8.13       11.83      2.37 o 
  -5   3   8        0.03        1.59      0.98 o 
  -4   3   8       16.20       19.12     12.75 o 
  -3   3   8        5.90        7.21      1.67 o 
  -2   3   8        9.32        9.50      1.35 o 
  -1   3   8        0.00        0.22      0.48 o 
   0   3   8        9.15        6.70      1.18 o 
   1   3   8        2.22        3.07      0.92 o 
   2   3   8        3.86        1.34      0.90 o 
   3   3   8        0.62        1.23      1.15 o 
   4   3   8        1.54        2.62      1.09 o 
   5   3   8        6.09        5.15      1.72 o 
   6   3   8        1.72        1.81      1.79 o 
  -8   4   8        0.84        0.67      1.74 o 
  -7   4   8       13.02       16.41      2.86 o 
  -6   4   8       14.71       14.99      2.74 o 
  -5   4   8       19.73       15.93      2.57 o 
  -4   4   8        2.74        2.30      0.80 o 
  -3   4   8        0.13       -0.19      0.58 o 
  -2   4   8       54.93       76.00     70.79 o 
  -1   4   8       67.02       69.71      6.18 o 
   0   4   8       11.37       15.30      2.04 o 
   1   4   8        2.11        3.09      0.95 o 
   2   4   8        0.02        2.41      0.97 o 
   3   4   8        0.35        0.15      0.63 o 
   4   4   8       22.62       21.77      3.16 o 
   5   4   8        1.47        0.48      0.92 o 
   6   4   8        0.00        0.63      1.17 o 
  -8   5   8        1.69        2.71      2.20 o 
  -7   5   8        0.65        3.81      2.44 o 
  -6   5   8        0.28        1.30      1.46 o 
  -5   5   8       17.49       18.45      2.86 o 
  -4   5   8        0.06        1.28      0.74 o 
  -3   5   8       24.02       28.08      2.94 o 
  -2   5   8       32.00       34.53      4.40 o 
  -1   5   8        0.20        1.51      0.90 o 
   0   5   8        0.41        2.28      0.97 o 
   1   5   8        4.69       13.95     13.70 o 
   2   5   8        7.42        6.53      1.73 o 
   3   5   8       10.70       12.75      2.54 o 
   4   5   8        3.16        2.10      1.45 o 
   5   5   8        4.10        4.64      2.06 o 
  -8   6   8        0.40        2.03      1.90 o 
  -7   6   8        0.94        0.27      1.52 o 
  -6   6   8        0.00        0.75      1.08 o 
  -5   6   8        0.80        1.51      0.80 o 
  -4   6   8        5.01        3.81      1.06 o 
  -3   6   8        0.08        0.25      1.15 o 
  -2   6   8        1.21        0.77      0.73 o 
  -1   6   8        3.80        5.30      1.46 o 
   0   6   8        2.25        2.50      0.99 o 
   1   6   8        1.98        1.45      0.83 o 
   2   6   8        0.19        0.47      0.70 o 
   3   6   8       12.90       15.68      3.11 o 
   4   6   8        0.07        0.35      1.13 o 
   5   6   8        0.05        1.35      0.94 o 
  -8   7   8        0.13        1.61      2.36 o 
  -7   7   8        2.60        3.41      2.16 o 
  -6   7   8        0.99        2.04      1.36 o 
  -5   7   8        9.81       10.51      2.40 o 
  -4   7   8        6.19        8.28      2.14 o 
  -3   7   8        0.15        0.36      0.55 o 
  -2   7   8        0.05       -0.22      0.64 o 
  -1   7   8        3.62        2.34      0.98 o 
   0   7   8        7.38        6.71      1.52 o 
   1   7   8        2.22        1.47      1.00 o 
   2   7   8        0.00        0.49      0.88 o 
   3   7   8        0.46        1.00      1.05 o 
   4   7   8        0.01        0.41      1.19 o 
   5   7   8        3.03        2.53      1.72 o 
  -7   8   8        0.21        1.11      1.87 o 
  -6   8   8        2.44        2.60      1.49 o 
  -5   8   8        0.08        0.18      0.93 o 
  -4   8   8        0.05        1.12      1.06 o 
  -3   8   8       14.04       13.62      2.85 o 
  -2   8   8        6.14        3.17      1.53 o 
  -1   8   8        2.58        2.46      1.08 o 
   0   8   8        1.19        2.56      1.11 o 
   1   8   8        0.78        2.30      1.18 o 
   2   8   8        0.10       -0.60      0.84 o 
   3   8   8        4.79        4.43      1.78 o 
   4   8   8        0.03        0.17      1.39 o 
  -7   9   8        0.39        2.91      2.49 o 
  -6   9   8        1.40        1.07      2.11 o 
  -5   9   8        2.76        4.18      1.90 o 
  -4   9   8       36.07       37.64      6.11 o 
  -3   9   8       80.15       81.09      9.76 o 
  -2   9   8       26.49       31.75      4.09 o 
  -1   9   8        0.31        0.10      0.59 o 
   0   9   8        3.24        5.47      1.59 o 
   1   9   8        5.09        4.98      1.80 o 
   2   9   8        1.36        1.26      1.13 o 
   3   9   8        0.39        0.70      1.02 o 
   4   9   8        0.04       -0.21      1.65 o 
  -6  10   8        0.82        0.13      1.41 o 
  -5  10   8        0.38       -1.23      1.42 o 
  -4  10   8       12.99        9.42      2.89 o 
  -3  10   8       13.33        9.78      2.68 o 
  -2  10   8        2.92        0.58      0.96 o 
  -1  10   8        0.00        1.05      3.30 o 
   0  10   8        1.20        1.52      1.13 o 
   1  10   8       14.41       15.86      3.17 o 
   2  10   8        5.69        2.07      1.29 o 
   3  10   8        0.29       -0.13      1.58 o 
  -5  11   8        0.12       -1.23      1.44 o 
  -4  11   8        1.09        1.59      1.45 o 
  -3  11   8        0.06       -0.37      1.15 o 
  -2  11   8        4.38        2.65      1.58 o 
  -1  11   8        0.40        0.49      0.92 o 
   0  11   8        0.17        0.66      1.37 o 
   1  11   8        1.59        3.34      2.37 o 
   2  11   8        2.93        3.85      2.11 o 
  -4  12   8        2.80        2.84      2.26 o 
  -3  12   8        3.79        2.72      1.79 o 
  -2  12   8        1.73        2.41      1.75 o 
  -1  12   8        0.30        1.22      1.67 o 
   1  12   8        0.95        0.15      1.39 o 
  -8   1   9        0.45        2.24      1.60 o 
  -7   1   9        1.81        3.06      1.60 o 
  -6   1   9        0.06        1.37      3.79 o 
  -5   1   9        0.00        1.56      1.10 o 
  -4   1   9       21.60       21.33      3.56 o 
  -3   1   9       23.55       21.23      3.42 o 
  -2   1   9        2.01        0.43      0.83 o 
  -1   1   9        0.05       -0.07      0.82 o 
   0   1   9        0.50        3.65      1.34 o 
   1   1   9        1.63        3.76      1.35 o 
   2   1   9        0.47        1.30      1.18 o 
   3   1   9        0.58        0.38      0.79 o 
   4   1   9        0.00       -0.02      1.28 o 
   5   1   9        1.36        1.76      2.12 o 
  -8   2   9        3.58        5.38      3.92 o 
  -7   2   9        6.27        6.72      2.25 o 
  -6   2   9        1.90        2.06      1.32 o 
  -5   2   9        2.53        3.41      6.01 o 
  -4   2   9        5.92        4.51      1.68 o 
  -3   2   9        2.49        0.89      1.28 o 
  -2   2   9        0.10        0.29      1.12 o 
  -1   2   9       13.69        9.16      2.11 o 
   0   2   9        6.79        9.62      2.24 o 
   1   2   9        3.44        3.26      1.03 o 
   2   2   9        3.92        5.31      1.56 o 
   3   2   9        0.01        0.80      0.99 o 
   4   2   9        0.95        2.21      1.84 o 
   5   2   9        0.03       -0.44      1.26 o 
  -8   3   9        1.23        4.07      2.61 o 
  -7   3   9        0.91        0.73      1.18 o 
  -6   3   9        6.61        8.09      2.20 o 
  -5   3   9        1.56        0.93      0.98 o 
  -4   3   9        0.94        1.81      6.75 o 
  -3   3   9       15.30       15.40      2.91 o 
  -2   3   9       26.86       32.43      4.77 o 
  -1   3   9        8.67       10.60      2.43 o 
   0   3   9       14.26       14.40      1.89 o 
   1   3   9       15.31       13.80      2.02 o 
   2   3   9       22.78       20.16      2.69 o 
   3   3   9        8.47        9.80      2.39 o 
   4   3   9        2.36        2.78      1.91 o 
   5   3   9        0.61        0.92      1.43 o 
  -8   4   9        0.97        1.95      2.09 o 
  -7   4   9        0.19       -0.04      1.27 o 
  -6   4   9        0.01        1.10      1.19 o 
  -5   4   9        1.24        3.44      1.40 o 
  -4   4   9        1.03        2.66      1.27 o 
  -3   4   9        5.88        6.29      1.93 o 
  -2   4   9        7.63       12.19      8.92 o 
  -1   4   9        6.85       10.98      1.76 o 
   0   4   9        2.08        5.10      1.19 o 
   1   4   9        0.07        0.38      0.67 o 
   2   4   9        3.16        4.85      1.49 o 
   3   4   9        9.84        8.31      1.91 o 
   4   4   9        0.94        1.21      1.87 o 
   5   4   9        0.57       -0.48      1.54 o 
  -7   5   9        2.42        2.98      2.20 o 
  -6   5   9       13.22       11.74      2.67 o 
  -5   5   9       18.15       21.22      3.44 o 
  -4   5   9        0.20        4.07      1.66 o 
  -3   5   9        0.13        0.40      0.76 o 
  -2   5   9       12.89        9.53      1.75 o 
  -1   5   9       13.00       20.49     20.69 o 
   0   5   9       10.42       14.22      8.77 o 
   1   5   9        5.42       10.10      7.59 o 
   2   5   9        1.68        2.93      1.25 o 
   3   5   9       11.21       12.89      2.98 o 
   4   5   9        1.77        0.60      1.00 o 
  -7   6   9        0.00       -0.17      1.89 o 
  -6   6   9        0.01        0.53      1.31 o 
  -5   6   9        5.76        6.78      1.79 o 
  -4   6   9        9.45        8.47      1.99 o 
  -3   6   9        1.18        2.27      1.31 o 
  -2   6   9        9.41        7.37      2.07 o 
  -1   6   9        1.25        2.33      1.01 o 
   0   6   9        0.00       -0.57      0.81 o 
   1   6   9        0.76        0.59      0.69 o 
   2   6   9        0.25       -0.22      0.81 o 
   3   6   9        0.26        0.71      0.99 o 
   4   6   9        0.18        0.66      1.00 o 
  -7   7   9        0.20       -1.39      1.97 o 
  -6   7   9        0.92        2.47      3.06 o 
  -5   7   9        1.18        1.69      1.81 o 
  -4   7   9        0.00        0.69      1.36 o 
  -3   7   9        0.59        0.89      0.94 o 
  -2   7   9        0.02        0.47      0.67 o 
  -1   7   9        2.67        5.24      1.47 o 
   0   7   9        0.35        5.71      3.45 o 
   1   7   9        1.18        2.18      1.26 o 
   2   7   9        1.23        1.02      1.18 o 
   3   7   9        1.89        0.91      1.14 o 
   4   7   9        2.98        1.93      1.43 o 
  -6   8   9        0.76        1.84      1.81 o 
  -5   8   9        0.01        1.20      1.59 o 
  -4   8   9        1.85        3.91      2.47 o 
  -3   8   9        3.11        5.19      1.66 o 
  -2   8   9        1.14        2.90      1.22 o 
  -1   8   9        2.76        5.32      1.64 o 
   0   8   9        0.10        0.65      1.10 o 
   1   8   9        0.17       -0.44      0.95 o 
   2   8   9        0.35        1.06      1.13 o 
   3   8   9        0.00        0.59      1.07 o 
  -5   9   9        0.55        0.86      1.43 o 
  -4   9   9        2.12        1.98      1.71 o 
  -3   9   9        0.25        0.63      1.03 o 
  -2   9   9        0.31        0.18      0.75 o 
  -1   9   9        0.10        1.67      1.04 o 
   0   9   9        5.02        5.68      2.02 o 
   1   9   9        3.82        1.54      1.35 o 
   2   9   9        3.06        2.09      1.52 o 
  -5  10   9        0.23        1.12      2.89 o 
  -4  10   9        0.23        0.90      1.90 o 
  -3  10   9        0.58        1.94      1.27 o 
  -2  10   9        0.15       -0.54      1.02 o 
  -1  10   9        0.12       -0.27      1.31 o 
   0  10   9        0.13        0.16      0.89 o 
   1  10   9        0.37        0.16      0.93 o 
  -3  11   9       13.99       13.51      4.19 o 
  -2  11   9        2.56        0.65      1.14 o 
  -1  11   9        0.94        0.49      1.11 o 
   0  11   9        0.78        0.78      1.29 o 
  -7   0  10       10.03       16.92     13.28 o 
  -6   0  10       11.55       14.92      4.95 o 
  -5   0  10       11.76       14.13      4.56 o 
  -4   0  10        1.48        3.18      2.33 o 
  -3   0  10       65.25       72.68     13.69 o 
  -2   0  10        5.66        7.80      3.26 o 
  -1   0  10        2.80        5.51      4.17 o 
   0   0  10       28.51       26.66      6.22 o 
   1   0  10       32.62       30.49      6.80 o 
   2   0  10        7.01        7.22      2.63 o 
   3   0  10        1.81        3.75      4.14 o 
   4   0  10        0.06        1.77      3.55 o 
  -7   1  10        4.33        4.69      2.14 o 
  -6   1  10        5.58        9.00      5.62 o 
  -5   1  10        1.87        3.75      1.60 o 
  -4   1  10       13.52       13.86      3.24 o 
  -3   1  10        3.16        4.04      1.70 o 
  -2   1  10        1.86        1.33      1.43 o 
  -1   1  10       11.93       17.80      3.45 o 
   0   1  10        0.01        1.09      1.37 o 
   1   1  10        3.19        5.96      1.93 o 
   2   1  10        0.24        0.87      1.02 o 
   3   1  10        0.06        1.38      3.09 o 
   4   1  10        0.05        0.10      2.16 o 
  -7   2  10        7.87        8.75      2.84 o 
  -6   2  10       14.26       21.46     20.22 o 
  -5   2  10        2.32        3.80      6.25 o 
  -4   2  10        0.55        1.99      1.38 o 
  -3   2  10        0.82        0.91      1.28 o 
  -2   2  10       21.26       24.88      4.41 o 
  -1   2  10        0.95        4.79      1.75 o 
   0   2  10        6.16        5.69      1.93 o 
   1   2  10        3.36        1.48      1.21 o 
   2   2  10        0.48        1.62      1.55 o 
   3   2  10        0.69       -0.03      2.39 o 
   4   2  10        0.35        0.39      1.97 o 
  -7   3  10        0.01        1.40      1.76 o 
  -6   3  10        0.02       -0.92      1.23 o 
  -5   3  10        5.06        5.31      1.81 o 
  -4   3  10        0.77        3.62      1.81 o 
  -3   3  10        9.81       11.24      2.69 o 
  -2   3  10       11.87       10.74      2.56 o 
  -1   3  10        0.28        1.58      1.29 o 
   0   3  10        0.09        0.12      0.88 o 
   1   3  10        1.91        4.12      1.55 o 
   2   3  10        1.15        0.23      1.34 o 
   3   3  10        0.87        0.76      1.36 o 
  -7   4  10        1.23        0.42      1.34 o 
  -6   4  10        3.63        5.27      2.09 o 
  -5   4  10       13.22       10.29      2.77 o 
  -4   4  10        7.71        6.47      1.84 o 
  -3   4  10        1.25        2.62      3.40 o 
  -2   4  10        0.50        3.25      3.31 o 
  -1   4  10        1.23        3.79      3.62 o 
   0   4  10        4.76        6.85      2.14 o 
   1   4  10        0.03        0.20      0.86 o 
   2   4  10        0.83        0.77      1.23 o 
   3   4  10        0.01        0.19      1.12 o 
  -6   5  10        1.05        3.40      2.40 o 
  -5   5  10        0.00        0.88      1.33 o 
  -4   5  10        0.16        0.18      0.83 o 
  -3   5  10        2.59        1.30      1.13 o 
  -2   5  10       14.64       16.48      3.25 o 
  -1   5  10        7.06        7.19      2.10 o 
   0   5  10        6.25        9.43     11.66 o 
   1   5  10        1.61        1.00      1.47 o 
   2   5  10        0.04        2.99      2.44 o 
   3   5  10        0.69        1.22      1.48 o 
  -6   6  10        0.31        0.36      1.16 o 
  -5   6  10        0.16        4.62      2.81 o 
  -4   6  10        2.69        3.33      1.83 o 
  -3   6  10        0.15        1.20      1.16 o 
  -2   6  10        4.21       10.22      2.77 o 
  -1   6  10        2.99        3.49      1.61 o 
   0   6  10        0.00       -0.14      1.06 o 
   1   6  10        0.03       -0.15      1.01 o 
   2   6  10        0.17        1.28      1.54 o 
  -5   7  10        3.07        4.09      2.49 o 
  -4   7  10        2.40        1.81      1.62 o 
  -3   7  10        1.43        1.01      1.66 o 
  -2   7  10        0.01        1.22      1.41 o 
  -1   7  10        1.27        2.39      1.46 o 
   0   7  10        0.69        0.73      1.14 o 
   1   7  10        0.47        0.30      1.06 o 
   2   7  10        8.43        9.71      3.41 o 
  -5   8  10        0.23        0.87      1.64 o 
  -4   8  10        0.25        1.74      2.17 o 
  -3   8  10        0.00       -0.50      1.49 o 
  -2   8  10        0.04        1.27      1.25 o 
  -1   8  10        0.04       -0.07      1.34 o 
   0   8  10        0.44        0.50      1.25 o 
   1   8  10        0.77        1.22      1.51 o 
  -3   9  10        0.02       -1.18      2.63 o 
  -2   9  10        1.37        0.64      1.47 o 
  -1   9  10        0.67        1.18      1.86 o 
   0   9  10        0.71        0.60      1.73 o 
  -6   1  11        1.22        0.90      2.83 o 
  -5   1  11        1.02        0.12      1.22 o 
  -4   1  11        0.13        0.71      1.27 o 
  -3   1  11        0.34        2.60      1.67 o 
  -2   1  11        0.01       -0.69      1.17 o 
  -1   1  11        0.00        0.24      1.09 o 
   0   1  11        2.87        5.08      2.00 o 
   1   1  11        3.45        3.94      1.78 o 
   2   1  11        0.79        0.02      2.30 o 
  -6   2  11        0.93        1.46      5.63 o 
  -5   2  11        4.99        5.06      6.83 o 
  -4   2  11       10.31       11.53      3.28 o 
  -3   2  11       14.84       12.12      3.11 o 
  -2   2  11       10.84       11.86      3.13 o 
  -1   2  11        3.55        7.00      2.34 o 
   0   2  11        0.96        1.73      1.64 o 
   1   2  11        0.29        0.14      1.36 o 
   2   2  11        0.34        0.98      1.97 o 
  -6   3  11        1.74        1.34      1.29 o 
  -5   3  11        0.20        0.96      1.26 o 
  -4   3  11        2.57        4.58      2.27 o 
  -3   3  11        0.34        1.40      2.62 o 
  -2   3  11        3.24        2.07      1.48 o 
  -1   3  11        0.02        0.43      0.96 o 
   0   3  11        4.33        4.10      2.01 o 
   1   3  11        0.95        1.99      1.87 o 
   2   3  11        0.05        1.34      1.55 o 
  -5   4  11        1.43        0.93      1.61 o 
  -4   4  11        0.82        0.58      1.01 o 
  -3   4  11        0.03        0.54      2.80 o 
  -2   4  11        0.23       -0.58      1.27 o 
  -1   4  11        3.56        3.83      2.06 o 
   0   4  11        0.14        0.31      6.16 o 
   1   4  11        2.01        1.97      1.87 o 
  -5   5  11        0.25        1.00      1.69 o 
  -4   5  11        1.09        3.90      1.88 o 
  -3   5  11        1.62        0.00      1.06 o 
  -2   5  11        1.21        0.67      1.15 o 
  -1   5  11        1.16        1.99      1.48 o 
   0   5  11        4.53        7.59      3.07 o 
   1   5  11        2.51        0.76      1.72 o 
  -4   6  11        0.03       -0.67      1.48 o 
  -3   6  11        0.04        0.44      1.36 o 
  -2   6  11        0.02        1.62      2.24 o 
  -1   6  11        0.27        1.72      1.71 o 
   0   6  11        0.03        0.61      1.26 o 
  -3   7  11        0.18        0.58      1.71 o 
  -2   7  11        0.10       -0.19      1.11 o 
  -1   7  11        1.09        1.39      1.59 o 
  -3   0  12       11.98       10.73      4.88 o 
  -2   0  12       10.94       15.90      6.06 o 
  -1   0  12        0.17        0.95      2.06 o 
  -3   1  12        1.58        3.52      2.15 o 
  -2   1  12        0.59        2.08      1.65 o 
  -1   1  12        3.09        3.83      2.15 o 
  -3   2  12        1.89        4.43      2.33 o 
  -2   2  12        0.11       -0.01      1.33 o 
  -1   2  12        1.15        0.92      2.56 o 
                                                 
